# Supplementary material for: Efficient molecular doping of polymeric semiconductors improved by coupled reaction
Source: Nat Commun. 2024 Jul 12;15:5854. doi: 10.1038/s41467-024-50293-1 (PMC11245478; doi:10.1038/s41467-024-50293-1)
Supplement: Supplementary file 4 — Supplementary Data 1 [file 41467_2024_50293_MOESM4_ESM.txt]

atomic coordinates of A1

0 1
 C                 -0.98121300   -1.22131000   -0.00401600
 B                  0.00265200   -0.00110500   -0.00042000
 C                 -0.56337200    1.46094700    0.00250700
 C                  1.55192400   -0.24284100    0.00157000
 C                 -2.28054300    3.08025700    0.65179500
 C                 -1.59391700    4.09469200   -0.00098400
 C                 -0.39919100    3.81440000   -0.65022200
 C                  0.09494900    2.52001300   -0.63055500
 C                 -0.67552100   -2.42776100    0.63299400
 C                 -1.53806700   -3.51225100    0.65350900
 C                 -2.76007200   -3.42001700    0.00144700
 C                 -3.10606100   -2.24743500   -0.65590000
 C                 -2.22493100   -1.17804300   -0.64171700
 C                  2.44175500    0.62714600    0.63877600
 C                  3.81282400    0.42926100    0.65418900
 C                  4.34703100   -0.67076900   -0.00277600
 C                  3.50642600   -1.56158600   -0.65581300
 C                  2.13836000   -1.34137800   -0.63485500
 F                 -1.20673400   -4.63466300    1.28571900
 F                 -3.59393200   -4.44903100    0.00579800
 F                 -4.27440500   -2.15824800   -1.28557300
 F                  4.61738300    1.27905400    1.28632600
 F                  5.65635500   -0.87016700   -0.00526600
 F                  4.01792100   -2.61410200   -1.28810500
 F                 -3.42290000    3.34772200    1.27873500
 F                 -2.07788300    5.32749400   -0.00369800
 F                  0.25888500    4.78508700   -1.27780300
 F                  1.24633200    2.31398000   -1.27312600
 F                  1.38172200   -2.23376800   -1.27732900
 F                  1.98911300    1.70155800    1.28831300
 F                 -2.61287200   -0.07983500   -1.29313900
 F                  0.48374200   -2.57802300    1.27706600
 C                 -1.76391900    1.79483800    0.63681700
 F                 -2.46850900    0.86477800    1.28447100


atomic coordinates of A1 anion

-1 2
 C                  0.99705000    1.20921500   -0.00234400
 B                 -0.00217200    0.00139800   -0.00216700
 C                  0.54606100   -1.46710900   -0.00001300
 C                 -1.54791300    0.26000900   -0.00200300
 C                  2.26707900   -3.12289000    0.60404600
 C                  1.55039400   -4.14662100    0.00076000
 C                  0.33669100   -3.84675700   -0.60161400
 C                 -0.12929800   -2.54224900   -0.59696400
 C                  0.70928300    2.44775400    0.59143200
 C                  1.57755100    3.52707900    0.59776700
 C                  2.82441900    3.41203400   -0.00033800
 C                  3.16830800    2.20894200   -0.60011100
 C                  2.26761300    1.15650000   -0.59579300
 C                 -2.47350100   -0.61067800    0.59320100
 C                 -3.84292900   -0.40280500    0.60068800
 C                 -4.37056600    0.73298700    0.00317900
 C                 -3.50369000    1.63445800   -0.59817500
 C                 -2.14120000    1.38464900   -0.59560400
 F                  1.23510400    4.67527400    1.19553100
 F                  3.67760500    4.44141700    0.00054400
 F                  4.35962900    2.08477200   -1.19874300
 F                 -4.66241100   -1.27571500    1.20020500
 F                 -5.68906500    0.95453200    0.00650200
 F                 -3.99612600    2.72731000   -1.19509400
 F                  3.43233200   -3.39587700    1.20465500
 F                  2.02046900   -5.39817400    0.00000400
 F                 -0.36137600   -4.81855000   -1.20275700
 F                 -1.29246800   -2.33462100   -1.23727900
 F                 -1.38067100    2.28918900   -1.23555400
 F                 -2.04812300   -1.71625200    1.22802700
 F                  2.66827200    0.04287200   -1.23264800
 F                 -0.45928400    2.63599400    1.22806000
 C                  1.76060600   -1.83371900    0.59921600
 F                  2.50001400   -0.91348200    1.24152900


atomic coordinates of D1

0 2
 C                 -1.31758300   -0.07050100   -0.02732600
 C                 -1.24057400    1.38650300   -0.50141000
 C                  0.00000000    2.11669200    0.00120300
 C                  1.24057400    1.38650300   -0.50141000
 C                  1.31758300   -0.07050100   -0.02732600
 N                  0.00000000   -0.74079100   -0.22395400
 C                  2.34236700   -0.83023000   -0.87086900
 C                  1.71173100   -0.16346100    1.45358500
 C                 -2.34236700   -0.83023000   -0.87086800
 C                 -1.71173100   -0.16346100    1.45358500
 O                  0.00000000   -2.00893900   -0.08617400
 H                 -1.23363400    1.39857900   -1.59957700
 H                 -2.15822300    1.89308800   -0.18122000
 H                  0.00000000    3.14764500   -0.36655600
 H                  0.00000000    2.17624400    1.09623300
 H                  1.23363500    1.39858000   -1.59957600
 H                  2.15822300    1.89308800   -0.18121900
 H                  2.02614600   -0.86272400   -1.91789600
 H                  3.30668200   -0.31593300   -0.81296500
 H                  2.46299700   -1.85263600   -0.50967400
 H                  1.60544800   -1.19769600    1.79286700
 H                  2.75592700    0.14164800    1.57596600
 H                  1.09572600    0.47830900    2.08870200
 H                 -2.02614800   -0.86272200   -1.91789600
 H                 -2.46299400   -1.85263700   -0.50967400
 H                 -3.30668400   -0.31593600   -0.81296200
 H                 -1.60545100   -1.19769500    1.79286700
 H                 -1.09572500    0.47830800    2.08870100
 H                 -2.75592600    0.14165100    1.57596700


atomic coordinates of D1 anion

-1 1
 C                 -1.25854000   -0.06554700   -0.05161600
 C                 -1.24035900    1.42312000   -0.42925200
 C                 -0.00000500    2.14400100    0.08915500
 C                  1.24035500    1.42312500   -0.42924600
 C                  1.25854100   -0.06554400   -0.05161500
 N                  0.00000100   -0.71453300   -0.49364900
 C                  2.37305600   -0.75380800   -0.84885400
 C                  1.56840400   -0.26713700    1.44399300
 C                 -2.37305600   -0.75381800   -0.84884900
 C                 -1.56840100   -0.26713200    1.44399300
 O                  0.00000400   -2.05879000   -0.09509000
 H                 -1.24925500    1.49866800   -1.52641900
 H                 -2.15968700    1.90167900   -0.06373600
 H                 -0.00000600    3.19231800   -0.23566500
 H                 -0.00000800    2.15956500    1.18654200
 H                  1.24925600    1.49867600   -1.52641300
 H                  2.15967900    1.90168700   -0.06372500
 H                  2.15819600   -0.67843800   -1.92065900
 H                  3.34856600   -0.29307200   -0.64791000
 H                  2.39866500   -1.81111700   -0.58028400
 H                  1.22886900   -1.27907800    1.68611300
 H                  2.64457100   -0.18295400    1.64230500
 H                  1.05719700    0.45261300    2.09014300
 H                 -2.15819600   -0.67845400   -1.92065500
 H                 -2.39866300   -1.81112500   -0.58027200
 H                 -3.34856600   -0.29308200   -0.64790700
 H                 -1.22887400   -1.27907500    1.68611800
 H                 -1.05718500    0.45261500    2.09013800
 H                 -2.64456700   -0.18293800    1.64230800


atomic coordinates of D2(D1 cation)

1 1
 C                 -1.34531700   -0.07431000    0.02297500
 C                 -1.24808800    1.30626400   -0.64820500
 C                  0.00051200    2.09231500   -0.26690600
 C                  1.24822100    1.30541800   -0.64946800
 C                  1.34533100   -0.07463500    0.02278900
 N                 -0.00011800   -0.77474900   -0.14467600
 O                 -0.00030700   -1.93211800   -0.39152500
 C                  2.40050700   -0.95286100   -0.63653200
 C                  1.60227100    0.01968900    1.53970300
 C                 -2.40086500   -0.95150300   -0.63714100
 C                 -1.60208200    0.01811900    1.53998000
 H                 -2.15901300    1.84538400   -0.36926200
 H                 -1.27558400    1.16519100   -1.73506100
 H                  0.00107300    2.34602700    0.79805500
 H                  0.00053400    3.04200200   -0.80790300
 H                  2.15980700    1.84418800   -0.37200300
 H                  1.27427800    1.16357100   -1.73626300
 H                  2.54012500   -1.89499900   -0.10341000
 H                  2.15099300   -1.16189800   -1.67943100
 H                  3.34067000   -0.39690700   -0.61112200
 H                  2.66846300    0.22818500    1.65657500
 H                  1.04706000    0.82410500    2.01924700
 H                  1.38331600   -0.92645200    2.04116300
 H                 -2.54097700   -1.89406100   -0.10491600
 H                 -3.34076600   -0.39511200   -0.61129400
 H                 -2.15139100   -1.15962900   -1.68023300
 H                 -2.66735100    0.23122900    1.65701800
 H                 -1.38760300   -0.93039800    2.03895900
 H                 -1.04328700    0.81878600    2.02163500


atomic coordinates of D1A1

0 2
 O                  0.46428800    0.45268800   -1.29817500
 N                  1.65040200    0.79420700   -1.68043300
 C                  2.44520500    1.90879900   -1.04057900
 C                  2.91755900    2.82238600   -2.18873400
 C                  3.75503500    2.12626000   -3.26634400
 C                  3.34959100    0.65880200   -3.46267600
 C                  1.89807500    0.34637900   -3.09544800
 C                  3.64608900    1.32911100   -0.27908000
 C                  1.56770900    2.74833400   -0.11956400
 C                  0.88903200    1.05873800   -4.00837300
 C                  1.67200900   -1.16486800   -3.16201500
 B                 -0.17338900    0.00589200    0.07470500
 C                  1.02237200   -0.35825100    1.11238400
 F                  1.69243400   -2.09994400   -0.33574000
 C                  1.88427300   -1.40575800    0.79619500
 F                  3.73823100   -2.81222500    1.21874400
 C                  2.95102700   -1.80194600    1.58659200
 F                  4.20551700   -1.49001100    3.55766000
 C                  3.19192300   -1.13044200    2.77686000
 F                  2.58226900    0.56878000    4.28569900
 C                  2.36167300   -0.08329000    3.14502900
 F                  0.57540100    1.32368700    2.73494900
 C                  1.30280200    0.27708700    2.31804200
 C                 -1.25888000    1.12583700    0.53472500
 F                 -1.21194900    2.45997200   -1.44316200
 C                 -1.73341200    2.18025000   -0.23680400
 F                 -3.16696600    4.02631400   -0.59816400
 C                 -2.76375700    3.01813100    0.17749900
 F                 -4.37578700    3.58275100    1.80178600
 C                 -3.38626100    2.79127100    1.39324400
 F                 -3.57552400    1.48566400    3.34596800
 C                 -2.97106600    1.72684800    2.18201500
 F                 -1.60093900   -0.12714500    2.50185000
 C                 -1.94132000    0.91805100    1.73064900
 C                 -1.06904000   -1.29095600   -0.37855400
 F                 -0.43866800   -2.72513800    1.41398800
 C                 -1.15772600   -2.49896200    0.30541600
 F                 -2.01027800   -4.68609900    0.59400500
 C                 -1.97957200   -3.54570100   -0.09745900
 F                 -3.56587100   -4.39347000   -1.62216700
 C                 -2.77457100   -3.40075700   -1.22215200
 F                 -3.51404000   -2.04264800   -2.99979600
 C                 -2.74102700   -2.20565800   -1.92519500
 F                 -1.95828600   -0.04030700   -2.18826700
 C                 -1.91001900   -1.18536100   -1.48596800
 H                  2.03077500    3.28998200   -2.62731700
 H                  3.49083700    3.63159900   -1.72567300
 H                  3.64763600    2.67986700   -4.20339400
 H                  4.81588400    2.16600900   -3.00255500
 H                  3.48208800    0.35966300   -4.50696100
 H                  3.99766500   -0.00142700   -2.87752400
 H                  3.33332600    0.84034400    0.64425800
 H                  4.31048100    2.15743700   -0.01477100
 H                  4.21580800    0.61432000   -0.87678200
 H                  0.72507300    3.16935200   -0.66912500
 H                  2.18524800    3.57055400    0.25325300
 H                  1.19448600    2.20247700    0.74370200
 H                 -0.12728600    0.87818700   -3.65047000
 H                  0.98782900    0.64656500   -5.01650700
 H                  1.06101200    2.13566000   -4.06256600
 H                  2.36458300   -1.69196100   -2.50329000
 H                  1.84943700   -1.49007200   -4.19075600
 H                  0.64870000   -1.42660900   -2.88302700


atomic coordinates of D1A1 anion

-1 1
 F                 -1.67446900   -2.09372200    1.02164400
 F                 -1.79192900    2.17082500   -0.81261600
 F                  1.82086200    0.70481500    2.00684600
 F                  0.40086600   -2.97670400   -0.62588000
 F                 -0.41870700   -0.35858600    2.96066800
 F                 -1.20433000    0.41872000   -2.98358600
 F                 -3.81140700   -3.30901300   -0.01931600
 O                  0.60868100    0.81802200   -1.14963800
 F                  2.24811500   -4.47931100    0.50886100
 F                  3.97728700   -3.42326400    2.33449400
 F                 -3.30146900   -0.80212200   -3.97370500
 F                  3.73427300   -0.80062700    3.04944100
 F                 -3.45413000    3.54891600    0.73941400
 F                 -4.65657800   -2.67772200   -2.53949100
 F                 -2.07541800    1.02591900    4.46906900
 F                 -3.62384400    3.00038500    3.40843900
 N                  1.95285500    1.25742400   -1.00017500
 C                 -1.28155300   -0.80419300   -0.92092700
 C                 -0.95916800    0.86491800    0.98233000
 C                 -2.03189100   -1.75518600   -0.23150500
 C                  0.99187300   -1.03746600    0.62658600
 C                 -3.14662700   -2.39903100   -0.74132500
 C                 -1.11320900    0.61080700    2.34063900
 C                 -1.76725700   -0.50561400   -2.18985500
 C                 -1.80744900    1.85819100    0.49563200
 C                  1.15724500   -2.38119200    0.31525400
 C                 -3.58081100   -2.07929700   -2.01988500
 C                  1.92972900    2.75389900   -1.00689700
 C                 -2.88529000   -1.12868300   -2.74372100
 C                  2.13846100   -3.19479600    0.86943200
 C                  1.89703400   -0.56116500    1.56888200
 C                 -2.68748300    2.59241800    1.27648300
 C                  1.17126000    3.38905800   -2.18916200
 C                  3.02444900   -2.66228000    1.79028100
 C                  3.38363900    3.24675400   -0.94346500
 C                 -2.77897500    2.31628500    2.63234600
 C                  2.74626100    0.63040500   -2.10663800
 C                 -1.98497400    1.31668800    3.16557400
 C                  4.18285600    1.17355600   -2.02788300
 C                  2.90029900   -1.32773500    2.14481300
 C                  2.82808900   -0.87621400   -1.85415500
 C                  1.22750600    3.23640200    0.26498500
 C                  4.25485400    2.69313400   -2.06223800
 C                  2.15465300    0.81260600   -3.51844500
 B                 -0.05527900   -0.00986400   -0.12781900
 H                  0.25051000    2.82708000   -2.36734100
 H                  1.75003800    3.43266900   -3.11305000
 H                  0.90250200    4.41862200   -1.92610400
 H                  3.37296000    4.34357800   -0.95726500
 H                  3.80371400    2.93646900    0.02338100
 H                  4.62873800    0.81971300   -1.08796000
 H                  4.76060600    0.72945300   -2.84810700
 H                  3.50818700   -1.32394900   -2.58754600
 H                  3.21689200   -1.07887400   -0.85263700
 H                  1.84949700   -1.35179700   -1.96365800
 H                  1.46665300    4.29380200    0.42801700
 H                  0.14729100    3.15360300    0.15624300
 H                  1.54543600    2.65851500    1.13266500
 H                  3.91576000    3.07178200   -3.03412300
 H                  5.29128400    3.02826600   -1.94154100
 H                  2.55964100    0.03916300   -4.18071400
 H                  1.06917900    0.69769300   -3.47602000
 H                  2.39484000    1.77720800   -3.96818500


atomic coordinates of DPP4T

0 1
 C                 33.64138700    0.27263800   -0.54682300
 C                 32.27202600   -0.01303900   -0.29068600
 C                 32.18814900   -1.31887700    0.32378200
 N                 33.55355800   -1.74144600    0.42727900
 C                 34.42573500   -0.78225000   -0.08923600
 C                 33.73202700    1.60259100   -1.10754500
 N                 32.37523000    2.06165400   -1.13151900
 C                 31.49765000    1.09378400   -0.63469100
 O                 31.24353600   -2.01950200    0.68342500
 C                 35.85981500   -0.92198200   -0.09612000
 C                 36.67119900   -1.76525500    0.65111400
 C                 38.05280100   -1.61049900    0.37871400
 C                 38.29885900   -0.65582700   -0.57596900
 S                 36.85086100    0.09167600   -1.14489100
 C                 30.07938700    1.28032700   -0.51476700
 C                 33.86127500   -3.09200700    0.86821800
 C                 32.05382400    3.32387900   -1.77587100
 O                 34.67165700    2.27296800   -1.52991600
 C                 29.32550500    2.44875100   -0.57223800
 C                 27.94559700    2.24633500   -0.39801900
 C                 27.59961700    0.91663200   -0.20527700
 S                 29.02144700   -0.10321100   -0.22576800
 C                 26.28894000    0.35497300   -0.00193400
 S                 24.84383700    1.33947700   -0.19607800
 C                 23.79775500   -0.01158000    0.21596500
 C                 24.55245500   -1.14495100    0.46558600
 C                 25.94346600   -0.94017300    0.34355000
 C                 22.36632100    0.14710200    0.25134500
 C                 21.62175700    1.31372800    0.21622900
 C                 20.22807300    1.10074600    0.27226900
 S                 21.30535800   -1.25133400    0.34155400
 C                 13.88453200    0.13981300    0.45223900
 C                 12.50145200   -0.17965700    0.41580300
 C                 12.36927200   -1.61464000    0.29923800
 N                 13.72008000   -2.08923700    0.29882700
 C                 14.63371000   -1.03621500    0.39770100
 C                 14.01645500    1.57061100    0.61217000
 N                 12.66566700    2.03782800    0.69106700
 C                 11.75206300    0.98597000    0.58033100
 O                 11.39838700   -2.36130600    0.18655900
 C                 16.05752800   -1.20607000    0.44725200
 C                 16.81422100   -2.35427500    0.66627200
 C                 18.20203800   -2.13370300    0.65778900
 C                 18.55258500   -0.81069900    0.42936100
 S                 17.12607500    0.18406000    0.23511000
 C                 10.32809800    1.14577600    0.65007200
 C                 13.98892800   -3.49573500    0.05122900
 C                 12.39840600    3.46600700    0.71656000
 O                 14.98761800    2.32429400    0.65140000
 C                  9.57119200    2.23257700    1.08003300
 C                  8.18343900    2.02171400    1.01860900
 C                  7.83281900    0.76812500    0.53760700
 S                  9.25981300   -0.17455400    0.16611800
 C                  6.51463900    0.22182400    0.34488100
 S                  5.08267800    1.22656300    0.53417200
 C                  4.01644800   -0.11916000    0.15519000
 C                  4.75777200   -1.25990400   -0.10324000
 C                  6.15159100   -1.06963200    0.00280900
 C                  2.58633900    0.05088800    0.14257700
 C                  1.84554400    1.19115900    0.40458900
 C                  0.45177300    1.00222000    0.29678600
 S                  1.51952800   -1.29270800   -0.24248500
 C                 19.86992400   -0.23411300    0.35234900
 C                 -5.89550400    0.13273400   -0.14187300
 C                 -7.27977500   -0.17998700   -0.18694400
 C                 -7.41755900   -1.60952000   -0.35241600
 N                 -6.06854900   -2.08300300   -0.42504900
 C                 -5.15052700   -1.03590200   -0.30591900
 C                 -5.75721500    1.56659700   -0.01933700
 N                 -7.10558800    2.04768900   -0.02444400
 C                 -8.02386300    0.99941100   -0.13205200
 O                 -8.39221400   -2.35823500   -0.40015500
 C                 -3.72687500   -1.20139300   -0.36860900
 C                 -2.97146400   -2.29148500   -0.79307000
 C                 -1.58329400   -2.08494100   -0.72608600
 C                 -1.23071100   -0.83144100   -0.24629500
 S                 -2.65626500    0.11643400    0.11742300
 C                 -9.44634800    1.17644700   -0.18927400
 C                 -5.80799700   -3.51226400   -0.45640800
 C                 -7.36840600    3.45475500    0.22634800
 O                 -4.78334600    2.30818300    0.10120700
 C                -10.19575800    2.33030400   -0.40405400
 C                -11.58450800    2.11756200   -0.40399900
 C                -11.94418100    0.79494300   -0.18644100
 S                -10.52374600   -0.20991000    0.00408600
 C                -13.26543900    0.22686600   -0.12002500
 S                -14.69618100    1.24712000   -0.21326000
 C                -15.76677600   -0.13985800   -0.06595300
 C                -15.02803800   -1.30541100    0.05014200
 C                -13.63272500   -1.10066800    0.02013700
 C                -17.19732200    0.02539600   -0.07582100
 C                -17.93567400    1.19034200   -0.19947900
 C                -19.33104800    0.98645600   -0.16660600
 S                -18.26845000   -1.36000200    0.08328800
 C                  0.08801700   -0.28776200   -0.05017300
 C                -25.68300500    0.07717400    0.07267200
 C                -27.06849100   -0.23280200    0.03633400
 C                -27.21061300   -1.66646700   -0.08101300
 N                -25.86294000   -2.15031500   -0.08220400
 C                -24.94183500   -1.10366400    0.01745400
 C                -25.54137600    1.50690500    0.23323300
 N                -26.88882600    1.98340100    0.31268800
 C                -27.80983800    0.93792900    0.20205300
 O                -28.18647300   -2.40680600   -0.19382200
 C                -23.51916400   -1.28354900    0.06874300
 C                -22.77098300   -2.43803400    0.28354600
 C                -21.38165500   -2.22765700    0.27747100
 C                -21.02058200   -0.90637700    0.05526200
 S                -22.44021300    0.10035300   -0.13249000
 C                -29.23241500    1.10793400    0.27333200
 C                -25.60435000   -3.55855600   -0.33025100
 C                -27.14639000    3.41330200    0.33882000
 O                -24.56499100    2.25391900    0.27262300
 C                -29.98123600    2.19873300    0.70641200
 C                -31.37090700    1.99684900    0.64845100
 C                -31.73077500    0.74642400    0.16699300
 S                -30.31137800   -0.20417500   -0.21136200
 C                -33.05364300    0.20799300   -0.02257800
 S                -34.47700500    1.23353300    0.12117600
 C                -35.55455700   -0.11426500   -0.20672600
 C                -34.82633300   -1.26774800   -0.42974000
 C                -33.42828000   -1.08782800   -0.32760300
 C                -36.98853900    0.07192600   -0.22323100
 C                -37.72883400    1.14173500    0.23831600
 C                -39.13160000    0.98207500    0.05862200
 C                -39.46060500   -0.20567300   -0.53704800
 S                -38.05267300   -1.15416800   -0.90141900
 C                -19.69882300   -0.33986400   -0.01668600
 H                 36.29635500   -2.45219300    1.39615100
 H                 38.83083700   -2.18049100    0.87358000
 H                 39.25653800   -0.33928500   -0.96895300
 H                 32.92527400   -3.65219800    0.85309300
 H                 34.58143100   -3.56040000    0.19315000
 H                 34.25486000   -3.10400800    1.88999400
 H                 31.23208600    3.19638400   -2.48511000
 H                 31.79237000    4.09605300   -1.04482600
 H                 32.95048900    3.64333700   -2.30879800
 H                 29.75247700    3.43215900   -0.70249000
 H                 27.22204500    3.05412500   -0.39760400
 H                 24.11238800   -2.09490700    0.74881700
 H                 26.67784500   -1.71819100    0.52186700
 H                 22.07280700    2.29895500    0.17076600
 H                 19.50186900    1.90635300    0.27169700
 H                 16.38714500   -3.32673100    0.86109200
 H                 18.92928500   -2.91963900    0.82973700
 H                 13.04722300   -3.94591300   -0.26584800
 H                 14.73412000   -3.61231800   -0.73979000
 H                 14.32967300   -4.00779000    0.95707000
 H                 11.65769800    3.73338400   -0.04137600
 H                 12.05237600    3.79456000    1.70208700
 H                 13.34219300    3.96710600    0.49718100
 H                  9.99832200    3.14786800    1.46178300
 H                  7.45614000    2.76207800    1.33331700
 H                  4.30548200   -2.21197100   -0.35877500
 H                  6.87450900   -1.86210400   -0.15766300
 H                  2.29816700    2.14191500    0.66438600
 H                 -0.27063300    1.79460800    0.45995900
 H                 -3.39965300   -3.20638100   -1.17446900
 H                 -0.85708200   -2.82846700   -1.03583500
 H                 -6.75634700   -4.00991900   -0.24923900
 H                 -5.45390700   -3.83657300   -1.44047300
 H                 -5.07611300   -3.78794800    0.30714100
 H                 -7.70462700    3.97084000   -0.67888700
 H                 -8.11472400    3.57289700    1.01609500
 H                 -6.42524800    3.89949100    0.54673600
 H                 -9.76265500    3.30224300   -0.58744300
 H                -12.30597000    2.91020100   -0.56942600
 H                -15.48326500   -2.28453900    0.15182800
 H                -12.91125100   -1.90713600    0.09396100
 H                -17.48023100    2.16846300   -0.30970100
 H                -20.05217500    1.79267500   -0.24618600
 H                -23.20505300   -3.40878800    0.47093100
 H                -20.66095500   -3.02124300    0.44180200
 H                -26.55000100   -4.00210800   -0.64494100
 H                -24.86198400   -3.68061700   -1.12314300
 H                -25.26499400   -4.07301000    0.57478900
 H                -27.88712800    3.68547100   -0.41737100
 H                -27.48813200    3.74423400    1.32507300
 H                -26.19981600    3.90823000    0.11739000
 H                -29.54723500    3.11026900    1.08952700
 H                -32.09306900    2.74007700    0.96814100
 H                -35.29084900   -2.22456800   -0.64165900
 H                -32.71311000   -1.89347300   -0.45444900
 H                -37.27927800    2.01040100    0.70766800
 H                -39.86539400    1.71857000    0.36649600
 H                -40.44335100   -0.58418000   -0.78533900


atomic coordinates of DPP4T cation

1 2
 C                 33.59884500    0.17744400   -0.48732700
 C                 32.22190300   -0.08962500   -0.25654400
 C                 32.11633900   -1.34213000    0.45849300
 N                 33.47685200   -1.75054400    0.64533400
 C                 34.36660200   -0.83394200    0.08412600
 C                 33.70948500    1.45670300   -1.15285900
 N                 32.35427500    1.90872600   -1.26173400
 C                 31.46021700    0.98385600   -0.71544000
 O                 31.15902900   -2.01404500    0.83805400
 C                 35.79965800   -0.96683900    0.14266900
 C                 36.58355200   -1.74511500    0.98427300
 C                 37.97400100   -1.60433400    0.75405000
 C                 38.25430700   -0.72525800   -0.26211900
 S                 36.82812200   -0.03202100   -0.94275700
 C                 30.03936100    1.17854500   -0.65120000
 C                 33.76885700   -3.06025700    1.20483900
 C                 32.05596100    3.11306400   -2.01844200
 O                 34.66332500    2.09186600   -1.59673200
 C                 29.28948100    2.33740900   -0.83171000
 C                 27.90574300    2.15116600   -0.67370900
 C                 27.55266800    0.84395000   -0.37041600
 S                 28.97267800   -0.17359000   -0.26504600
 C                 26.23711600    0.30412600   -0.14438400
 S                 24.79958400    1.27413800   -0.43619900
 C                 23.74207600   -0.03868500    0.06329000
 C                 24.49001900   -1.15008400    0.41608600
 C                 25.88216400   -0.95894200    0.29991500
 C                 22.31237700    0.12465200    0.06500800
 C                 21.57147900    1.27137100   -0.17685000
 C                 20.17923300    1.07683900   -0.08976600
 S                 21.24650600   -1.23138400    0.39945500
 C                 13.83800700    0.19543900    0.27814500
 C                 12.45858300   -0.11136100    0.31095200
 C                 12.31447700   -1.54480800    0.45989700
 N                 13.65976700   -2.02538000    0.53354400
 C                 14.58193000   -0.98234100    0.43100400
 C                 13.98269100    1.63129300    0.17054400
 N                 12.63635600    2.11719100    0.16992200
 C                 11.71471700    1.07234700    0.26088000
 O                 11.33459700   -2.28453000    0.49625400
 C                 16.00101300   -1.14749300    0.49219600
 C                 16.75862100   -2.25692500    0.87083800
 C                 18.14320300   -2.04757100    0.81641700
 C                 18.49688700   -0.77125900    0.39182400
 S                 17.07354100    0.19188400    0.06711000
 C                 10.29450800    1.24499300    0.31010200
 C                 13.91236700   -3.45677000    0.56430400
 C                 12.38173500    3.52945000   -0.06205800
 O                 14.96049700    2.36855500    0.06719100
 C                  9.54262500    2.40393900    0.51479500
 C                  8.15822400    2.19236700    0.50572900
 C                  7.79856400    0.86573900    0.29021800
 S                  9.22021700   -0.14192500    0.11639900
 C                  6.48129600    0.30439700    0.21299300
 S                  5.05110800    1.31850400    0.33666500
 C                  3.98423900   -0.06708400    0.14860400
 C                  4.72916400   -1.23213400   -0.00086700
 C                  6.11662300   -1.02601700    0.03467700
 C                  2.56164200    0.08694100    0.15983200
 C                  1.81867100    1.25390300    0.33080200
 C                  0.43380200    1.05282100    0.28695000
 S                  1.49509000   -1.29040200   -0.06164800
 C                 19.81452100   -0.22378600    0.22142600
 C                 -5.89842300    0.16076600    0.09933000
 C                 -7.26813000   -0.11673200    0.03206000
 C                 -7.43335900   -1.53626700   -0.22075000
 N                 -6.09702500   -2.03868400   -0.29060300
 C                 -5.15811700   -1.02806200   -0.09888800
 C                 -5.73319200    1.58040900    0.35142600
 N                 -7.06962000    2.08294400    0.42005800
 C                 -8.00851700    1.07223500    0.22852600
 O                 -8.42576000   -2.24303400   -0.35889000
 C                 -3.74839400   -1.20129900   -0.10775800
 C                 -2.98393200   -2.36784200   -0.27844400
 C                 -1.60837700   -2.16015800   -0.22908800
 C                 -1.24937900   -0.82498500   -0.01861000
 S                 -2.67029100    0.18574300    0.12270000
 C                 -9.41825700    1.24506400    0.23535900
 C                 -5.87695900   -3.45244000   -0.54940600
 C                 -7.29024300    3.49611100    0.68144800
 O                 -4.74082100    2.28706000    0.49058000
 C                -10.18375900    2.41239300    0.39742700
 C                -11.55905300    2.20342400    0.34809100
 C                -11.91690000    0.86639900    0.14650300
 S                -10.49494300   -0.14406200    0.01263300
 C                -13.22832400    0.31313400    0.05046100
 S                -14.66327200    1.32638400    0.17560700
 C                -15.72513800   -0.05718400   -0.03068100
 C                -14.97773800   -1.22407500   -0.18562200
 C                -13.59419000   -1.01819800   -0.14125200
 C                -17.14787800    0.09026600   -0.02500400
 C                -17.90024900    1.25145800    0.12191600
 C                -19.28608300    1.03728200    0.08355000
 S                -18.20633600   -1.30092200   -0.21944900
 C                  0.06352900   -0.27463800    0.08018800
 C                -25.61988300    0.06135100   -0.03714300
 C                -26.99734900   -0.24292700   -0.11408600
 C                -27.13612600   -1.64458000   -0.44368100
 N                -25.78769500   -2.11701400   -0.52913300
 C                -24.86908700   -1.09578000   -0.27749800
 C                -25.48260000    1.45829900    0.31933500
 N                -26.82954000    1.91788200    0.46071400
 C                -27.74756200    0.89743600    0.20824400
 O                -28.11182200   -2.36251400   -0.65158600
 C                -23.44780400   -1.26340300   -0.26064800
 C                -22.68356500   -2.43237300   -0.30907700
 C                -21.30211700   -2.21208200   -0.25882800
 C                -20.95474200   -0.86762100   -0.17009600
 S                -22.38473800    0.14263700   -0.14090000
 C                -29.16674100    1.04445300    0.29498200
 C                -25.53266900   -3.48299200   -0.95469400
 C                -27.08704600    3.32851700    0.69989800
 O                -24.50571000    2.18822600    0.46662400
 C                -29.93029100    2.08974100    0.81773600
 C                -31.31364600    1.87791600    0.74572100
 C                -31.66124800    0.66342900    0.16404100
 S                -30.23439200   -0.23709300   -0.29414500
 C                -32.97676700    0.13013900   -0.06339500
 S                -34.41388800    1.10703800    0.22007400
 C                -35.47429700   -0.21147900   -0.24780500
 C                -34.73084800   -1.32182900   -0.60953900
 C                -33.33689600   -1.13123300   -0.50703200
 C                -36.91008600   -0.05230500   -0.22565500
 C                -37.65827300    0.99694300    0.27161400
 C                -39.06097100    0.81411300    0.12517400
 C                -39.38271500   -0.37090000   -0.48104600
 S                -37.96930100   -1.28936400   -0.89244800
 C                -19.64259400   -0.29607500   -0.09313000
 H                 36.18175700   -2.37431700    1.76538800
 H                 38.73383600   -2.12969000    1.32124300
 H                 39.22573400   -0.43544700   -0.64177500
 H                 32.83379000   -3.62221500    1.20313400
 H                 34.51150100   -3.58001500    0.59487800
 H                 34.12710700   -2.98835300    2.23702500
 H                 31.25919500    2.92578300   -2.74268200
 H                 31.77077200    3.94222500   -1.36263900
 H                 32.97054100    3.38924700   -2.54510600
 H                 29.72115200    3.30540800   -1.03838800
 H                 27.18441400    2.95600800   -0.76336100
 H                 24.04347900   -2.07562700    0.76298600
 H                 26.61099300   -1.72225200    0.54962100
 H                 22.02619400    2.23038900   -0.39912600
 H                 19.45685100    1.87206700   -0.23857600
 H                 16.33145500   -3.18873600    1.20908300
 H                 18.86934200   -2.80372300    1.09343800
 H                 12.95708300   -3.94894800    0.37819000
 H                 14.62558100   -3.73959600   -0.21414300
 H                 14.28445800   -3.77765500    1.54239600
 H                 11.64890700    3.66277100   -0.86194000
 H                 12.03422100    4.03104000    0.84683000
 H                 13.33111800    3.97565200   -0.36088100
 H                  9.97538400    3.37630000    0.69504000
 H                  7.43603100    2.98633100    0.66089800
 H                  4.27566000   -2.20869900   -0.13008100
 H                  6.84096100   -1.82672500   -0.06458200
 H                  2.27560700    2.22501300    0.48474000
 H                 -0.28810600    1.85363100    0.40361100
 H                 -3.40666100   -3.34790500   -0.43167400
 H                 -0.88346500   -2.95812500   -0.34361600
 H                 -6.86196600   -3.90484800   -0.66626600
 H                 -5.30639700   -3.59748800   -1.47093500
 H                 -5.36460900   -3.93113100    0.28989400
 H                 -7.79701100    3.97779700   -0.15957700
 H                 -7.86649600    3.63881700    1.59977700
 H                 -6.30565600    3.94752100    0.80556400
 H                 -9.76161300    3.39379600    0.54377900
 H                -12.28483900    3.00142600    0.45676000
 H                -15.43117500   -2.19869800   -0.32713000
 H                -12.86955500   -1.81821500   -0.24559100
 H                -17.45268800    2.23004600    0.25659500
 H                -20.01571100    1.83230800    0.18977000
 H                -23.10449000   -3.42480600   -0.35341500
 H                -20.57294300   -3.01467300   -0.27397300
 H                -26.49191400   -3.89764900   -1.26679600
 H                -24.83749300   -3.50351000   -1.79814000
 H                -25.14039800   -4.09229700   -0.13428700
 H                -27.79594600    3.72046500   -0.03389200
 H                -27.46649000    3.50180100    1.71177000
 H                -26.13231500    3.84502800    0.59442600
 H                -29.50890100    2.97397400    1.27115600
 H                -32.04337000    2.58539300    1.12347200
 H                -35.18307700   -2.25462900   -0.92771000
 H                -32.61198400   -1.90462000   -0.73721000
 H                -37.21399500    1.86984700    0.73816500
 H                -39.80014800    1.53276200    0.46067300
 H                -40.36438000   -0.76269400   -0.71248100


atomic coordinates of D3 cation

1 1
 C                 -0.46654200   -1.45124900   -0.41863000
 C                  0.98027200   -1.23999900    0.03785500
 N                  1.35859600    0.22166400   -0.19232900
 C                  0.40319300    1.39635200    0.01453900
 C                 -0.99842800    0.97759000   -0.44187600
 C                 -1.44710000   -0.39339100    0.06758500
 O                 -2.69523600   -0.75202800   -0.46847000
 C                  0.93728200    2.56190600   -0.81067300
 C                  0.46416400    1.73462800    1.51753600
 C                  1.95222300   -2.09133900   -0.77168100
 C                  1.17774500   -1.49721800    1.54517300
 O                  2.47274600    0.46225700   -0.50701500
 C                 -3.79045700   -0.05957400    0.10130700
 H                 -0.77663500   -2.43753000   -0.06049600
 H                 -0.50509600   -1.47444100   -1.51383200
 H                 -1.67395600    1.76853800   -0.10076800
 H                 -1.04030300    0.96159200   -1.53743100
 H                 -1.50748100   -0.39577500    1.16755800
 H                  1.88908800    2.93177800   -0.42662100
 H                  1.05265200    2.28306800   -1.86123800
 H                  0.20029700    3.36549200   -0.74499100
 H                 -0.04419400    2.69519700    1.63414500
 H                 -0.04611600    1.00479800    2.14521700
 H                  1.49767900    1.85085200    1.85349100
 H                  2.96855900   -2.03213400   -0.37956800
 H                  1.60997800   -3.12606300   -0.69713500
 H                  1.95055500   -1.80145800   -1.82556800
 H                  1.12002100   -2.58069400    1.67924300
 H                  2.16432100   -1.16262600    1.87530800
 H                  0.40796200   -1.03962100    2.16540100
 H                 -4.69428200   -0.51506500   -0.30398800
 H                 -3.79278800   -0.16090000    1.19436800
 H                 -3.78461800    1.00527200   -0.15973200


atomic coordinates of D3 radical

0 2
 C                 -0.46863000   -1.45563300   -0.42760500
 C                  0.98060200   -1.20632000    0.00087100
 N                  1.34016600    0.21923400   -0.24161800
 C                  0.40289400    1.35893300   -0.03114100
 C                 -1.01492900    0.95793500   -0.45406900
 C                 -1.44297600   -0.40591100    0.07983300
 O                 -2.72323700   -0.78518300   -0.38753800
 C                  0.88844300    2.51149200   -0.91192100
 C                  0.45667300    1.79240300    1.44172400
 C                  1.91663200   -2.06197100   -0.85424800
 C                  1.20419500   -1.54197300    1.48299900
 O                  2.58143700    0.49957800   -0.16399000
 C                 -3.78061800   -0.02906100    0.15881100
 H                 -0.53016000   -1.46038700   -1.52358600
 H                 -0.77435400   -2.44770800   -0.07795600
 H                 -1.69540900    1.74895000   -0.11916900
 H                 -1.07458700    0.91469800   -1.54961000
 H                 -1.45799000   -0.39505000    1.18276500
 H                  0.96194500    2.18896400   -1.95469100
 H                  0.17349800    3.33749100   -0.85002500
 H                  1.86753300    2.86345600   -0.58339600
 H                 -0.06021000    2.74966400    1.56232200
 H                 -0.01561900    1.06794400    2.11026500
 H                  1.50097400    1.91742900    1.74161300
 H                  1.85623800   -1.76081100   -1.90427400
 H                  2.94960300   -1.95854500   -0.51874900
 H                  1.61841900   -3.11161400   -0.77307700
 H                  1.13674500   -2.62492100    1.62714400
 H                  2.20188600   -1.20948600    1.78315900
 H                  0.46638900   -1.06931000    2.13636900
 H                 -4.70955900   -0.52980700   -0.12059100
 H                 -3.71243400    0.01374600    1.25519000
 H                 -3.80337400    0.99615200   -0.23168700


atomic coordinates of D3 anion

-1 1
 C                 -0.28233600   -1.45697700   -0.31151100
 C                  1.13082900   -1.05810700    0.15180100
 N                  1.45799200    0.32692300   -0.30975500
 C                  0.45754700    1.34480500    0.13368100
 C                 -0.96225700    0.94953600   -0.32206400
 C                 -1.34382800   -0.45895600    0.12701300
 O                 -2.57827500   -0.89525800   -0.44696200
 C                  0.85090500    2.65825500   -0.55292100
 C                  0.49217400    1.63017300    1.64680800
 C                  2.15384900   -1.98525800   -0.51450700
 C                  1.29913000   -1.26114400    1.66877500
 O                  1.39621300    0.29996100   -1.72508000
 C                 -3.70373000   -0.21665900    0.04550600
 H                 -0.26592700   -1.45879300   -1.40536300
 H                 -0.55009400   -2.46106000    0.04516800
 H                 -1.68993600    1.68921900    0.03905600
 H                 -0.96019900    0.95262300   -1.41612500
 H                 -1.46528000   -0.48582900    1.22529400
 H                  0.96800200    2.46546300   -1.61731000
 H                  0.09298800    3.43105500   -0.37331800
 H                  1.80851000    3.01561900   -0.15289800
 H                  0.07103600    2.62490300    1.83670600
 H                 -0.07929000    0.92577700    2.25360900
 H                  1.52944700    1.62983000    1.99837300
 H                  2.16185300   -1.78172700   -1.58370400
 H                  3.15425800   -1.78438400   -0.10980100
 H                  1.90817200   -3.03637600   -0.31732600
 H                  1.46048500   -2.32617300    1.87496400
 H                  2.17888500   -0.71200800    2.02249100
 H                  0.43743600   -0.95313400    2.26299600
 H                 -4.58863800   -0.72072900   -0.35223100
 H                 -3.74284700   -0.24973800    1.14559400
 H                 -3.73200600    0.83537300   -0.26704000


atomic coordinates of D3A1 radical

0 2
 C                 -2.92607000   -0.94655400   -0.14199300
 C                 -2.01345200    1.57229300    0.26633500
 C                 -0.53006100   -0.56650000    1.06534100
 C                 -0.95947400    2.43580000   -0.03927600
 C                 -1.11947200    3.80608000   -0.16776000
 C                 -2.37587900    4.36319600    0.03211800
 C                 -3.45396200    3.54605700    0.34658900
 C                 -3.25979600    2.17725900    0.44868900
 C                 -3.28843400   -2.10938600    0.54171300
 C                 -4.26863400   -2.97569400    0.08417500
 C                 -4.91567400   -2.69701000   -1.11271300
 C                 -4.58370100   -1.55562300   -1.83106200
 C                 -3.61054300   -0.70184700   -1.33467800
 C                  0.08390700    0.03821300    2.16707200
 C                  1.19997200   -0.49433500    2.79336200
 C                  1.75468500   -1.66854600    2.30485900
 C                  1.18887300   -2.29976300    1.20607300
 C                  0.06556700   -1.74662100    0.61243300
 F                 -2.70435500   -2.41691100    1.70292700
 F                 -3.32006400    0.37648400   -2.06697600
 F                 -5.19875400   -1.29291200   -2.98100500
 F                 -5.84941400   -3.51924800   -1.56844700
 F                 -4.59280400   -4.06470500    0.77601300
 F                 -4.32660300    1.43898900    0.76425700
 F                 -4.65579700    4.08009200    0.54579500
 F                 -2.54564500    5.67242000   -0.07743700
 F                 -0.08791000    4.58661600   -0.47675200
 F                  0.26652900    1.95022100   -0.25321700
 F                 -0.41877700   -2.37979100   -0.46124000
 F                  1.73738500   -3.41333300    0.72600800
 F                  2.83361800   -2.18380900    2.87673700
 F                  1.73603400    0.10542500    3.84983000
 F                 -0.41955600    1.16063400    2.68432600
 B                 -1.81826800    0.02361900    0.39523000
 C                  3.00383000    0.41113800   -0.40387800
 C                  3.11986100   -0.17606800   -1.81453300
 N                  4.49053000    0.06076500   -2.34700200
 C                  5.72459600    0.00152300   -1.51372200
 C                  5.44953900    0.56526200   -0.11106000
 C                  4.15799500    0.04245300    0.51081800
 O                  3.87747300    0.62966700    1.76749800
 O                  4.64902600   -0.14372900   -3.59777000
 C                  6.78402300    0.86820200   -2.20124700
 C                  6.22255800   -1.45277700   -1.44654400
 C                  2.13286700    0.54262700   -2.73897600
 C                  2.81948600   -1.68462400   -1.83753000
 C                  4.80513000    0.31394100    2.78220500
 H                  2.96291700    1.50497700   -0.46490600
 H                  2.05622400    0.08433900    0.03013400
 H                  6.31695500    0.32697200    0.51361500
 H                  5.37263700    1.65884400   -0.16082200
 H                  4.21796800   -1.05057400    0.64284600
 H                  6.41277900    1.88794700   -2.34276100
 H                  7.68084100    0.90783700   -1.57480700
 H                  7.05200100    0.45614500   -3.17559200
 H                  7.21380500   -1.48173600   -0.98271300
 H                  5.55959600   -2.09461500   -0.86025400
 H                  6.29749900   -1.86247300   -2.45753400
 H                  2.37929800    1.60592900   -2.81718100
 H                  2.14807900    0.10490100   -3.73847100
 H                  1.12446000    0.45157800   -2.32449300
 H                  1.75166400   -1.85512400   -1.67313600
 H                  3.08544500   -2.09259500   -2.81642400
 H                  3.36670600   -2.23770300   -1.06997800
 H                  4.35030100    0.61481200    3.72706900
 H                  5.01067800   -0.76470400    2.81519300
 H                  5.75436700    0.85055300    2.65702000


atomic coordinates of D3A1 anion

-1 1
 C                  2.24602200    1.56610300   -0.26075400
 C                  3.40652500   -0.84913400    0.06542300
 C                  0.76459600   -0.70769600   -0.53963400
 C                  3.72378100   -2.00645000   -0.64737200
 C                  4.86411400   -2.75357400   -0.39623000
 C                  5.72740400   -2.35505100    0.61613100
 C                  5.44727100   -1.21496800    1.35732900
 C                  4.30698500   -0.48164900    1.06619400
 C                  1.26530300    2.40037100    0.27940900
 C                  1.38140800    3.78132800    0.30549400
 C                  2.50907600    4.37739900   -0.24373800
 C                  3.50618300    3.58947300   -0.80293600
 C                  3.36453100    2.21042100   -0.79446300
 C                  0.41389600   -1.92079500    0.06427600
 C                 -0.77717300   -2.57863600   -0.19385900
 C                 -1.66877300   -2.02907900   -1.10409400
 C                 -1.37570800   -0.81823800   -1.71733800
 C                 -0.17975200   -0.18050300   -1.42759000
 F                  0.16761900    1.87838500    0.83206800
 F                  4.34893600    1.49953300   -1.35200300
 F                  4.58343900    4.16064100   -1.33644600
 F                  2.63347200    5.69695900   -0.23373600
 F                  0.43000100    4.53522000    0.84853800
 F                  4.07743500    0.60302200    1.81195000
 F                  6.27105500   -0.83782100    2.33212700
 F                  6.81850200   -3.06332800    0.87367100
 F                  5.13736700   -3.84220400   -1.11119500
 F                  2.92924900   -2.42386100   -1.63675100
 F                  0.05869800    0.96681400   -2.06547000
 F                 -2.24518400   -0.27697900   -2.56688800
 F                 -2.80550700   -2.64855600   -1.37397800
 F                 -1.07156600   -3.71992000    0.41846300
 F                  1.22007800   -2.48128800    0.96986100
 B                  2.12459300    0.00239700   -0.24644200
 C                 -5.04237300   -1.57589600    0.83225200
 C                 -6.15177500   -1.00653400   -0.06550100
 N                 -6.59847700    0.31109600    0.45338300
 C                 -5.53253900    1.30804800    0.72060500
 C                 -4.44755000    0.69245900    1.62149000
 C                 -3.89942400   -0.60246700    1.04166900
 O                 -2.93957000   -1.25241200    1.87380700
 O                 -7.55553600    0.86150000   -0.40720200
 C                 -6.21961000    2.43840400    1.50017700
 C                 -4.92696500    1.92963400   -0.55715400
 C                 -7.37464900   -1.92937900    0.04550800
 C                 -5.73652500   -0.97162200   -1.55000400
 C                 -1.81098000   -0.47054200    2.16616900
 H                 -5.46260700   -1.80622500    1.82049100
 H                 -4.65894600   -2.51205800    0.40979000
 H                 -3.64998000    1.43253900    1.76800700
 H                 -4.87707000    0.46755400    2.60743500
 H                 -3.41212700   -0.38107100    0.07946300
 H                 -6.67762400    2.03665200    2.41141700
 H                 -5.50732500    3.22574800    1.77889600
 H                 -7.01297900    2.85279100    0.87500500
 H                 -4.49567000    2.91933600   -0.35928000
 H                 -4.14491700    1.31679200   -1.01568200
 H                 -5.76426800    2.02428300   -1.25640600
 H                 -7.72937500   -1.96092000    1.08281100
 H                 -8.17423700   -1.52254100   -0.57686200
 H                 -7.13518900   -2.95117900   -0.27693500
 H                 -5.82831600   -1.95953500   -2.01872600
 H                 -6.43311700   -0.26907000   -2.02079200
 H                 -4.71100500   -0.62898500   -1.70780600
 H                 -1.04255500   -1.14424100    2.55753700
 H                 -1.42076800    0.02758700    1.26693600
 H                 -2.01683800    0.30206100    2.91973800


atomic coordinates of D4 cation

1 1
 C                  0.08965800   -1.48035500   -0.40802700
 C                  1.51859000   -1.26509000    0.10662800
 N                  1.93632700    0.17426700   -0.19832800
 C                  0.99994600    1.37941200   -0.10106100
 C                 -0.39079800    0.95666100   -0.58726100
 C                 -0.87416800   -0.37323400   -0.00523500
 N                 -2.21236400   -0.68460800   -0.45991400
 C                  1.59040700    2.48144800   -0.97314000
 C                  1.00276600    1.80872600    1.37985800
 C                  2.50480800   -2.18728300   -0.60057100
 C                  1.63889700   -1.42767200    1.63409000
 O                  3.06645600    0.37111900   -0.48531900
 C                 -3.28115500   -0.04900200    0.09889800
 C                 -4.63796600   -0.41486700   -0.45425900
 O                 -3.13286200    0.76383900    1.00210600
 H                 -0.24383600   -2.44599400   -0.01478100
 H                  0.12052000   -1.56125500   -1.50265000
 H                 -1.08277300    1.75455400   -0.30085400
 H                 -0.39041700    0.88760800   -1.68169700
 H                 -0.93789100   -0.29398700    1.08475500
 H                 -2.34246700   -1.28664800   -1.26185200
 H                  2.53190200    2.86014500   -0.57244100
 H                  1.74424600    2.13679300   -1.99913500
 H                  0.86484200    3.29809700   -0.98871500
 H                  0.52803500    2.79281700    1.40989900
 H                  0.42771900    1.14294200    2.02224200
 H                  2.02145400    1.90620200    1.76339900
 H                  3.50893200   -2.10873400   -0.18204100
 H                  2.14736500   -3.20973200   -0.45581600
 H                  2.53934600   -1.98218000   -1.67347000
 H                  1.52972700   -2.49586800    1.83816500
 H                  2.62502400   -1.11176800    1.98349600
 H                  0.86617000   -0.89740000    2.18907500
 H                 -4.59302800   -1.18128500   -1.22969500
 H                 -5.26339800   -0.76919700    0.36820400
 H                 -5.10388900    0.48514800   -0.86221000


atomic coordinates of D4 radical

0 2
 C                  0.06696900   -1.47374700   -0.40123000
 C                  1.50765200   -1.24122000    0.06921800
 N                  1.92791900    0.15370900   -0.24766800
 C                  1.02889300    1.33932300   -0.14378100
 C                 -0.38299100    0.95961100   -0.60121700
 C                 -0.87690800   -0.35174000    0.00691900
 N                 -2.23184100   -0.66017300   -0.42046200
 C                  1.59410300    2.41647400   -1.07070000
 C                  1.03642900    1.85943600    1.30132400
 C                  2.44529600   -2.18140900   -0.68972400
 C                  1.65772700   -1.48604100    1.57775400
 O                  3.17546900    0.39142600   -0.13582600
 C                 -3.30237600   -0.03682200    0.13365800
 C                 -4.65367700   -0.39734500   -0.44572400
 O                 -3.18332000    0.76474100    1.05350800
 H                  0.06028600   -1.55536300   -1.49769400
 H                 -0.27766900   -2.43288700    0.00206300
 H                 -1.06799500    1.77091700   -0.33310600
 H                 -0.39655000    0.85590700   -1.69465100
 H                 -0.91516200   -0.25981300    1.09747000
 H                 -2.36379600   -1.25002800   -1.23088100
 H                  1.69866700    2.02790700   -2.08811300
 H                  0.90884500    3.26923900   -1.08935000
 H                  2.57160000    2.75300800   -0.72185400
 H                  0.55753100    2.84281500    1.33839100
 H                  0.49834400    1.20070000    1.98791400
 H                  2.07006500    1.95762800    1.64497000
 H                  2.44160500   -1.94436700   -1.75776200
 H                  3.46609000   -2.09339900   -0.31524000
 H                  2.10460100   -3.21286100   -0.55778600
 H                  1.55081900   -2.55461900    1.78946800
 H                  2.65217100   -1.16259300    1.89764900
 H                  0.90895900   -0.94935000    2.16581400
 H                 -4.60023400   -1.16363000   -1.22128100
 H                 -5.29803000   -0.74768500    0.36373800
 H                 -5.10659300    0.50527500   -0.86329000


atomic coordinates of D4 anion

-1 1
 C                  0.01981800   -1.45300400   -0.36516200
 C                  1.47825400   -1.20309400    0.04189500
 N                  1.93550100    0.10078000   -0.49852400
 C                  1.08647600    1.27372700   -0.17107500
 C                 -0.36679100    0.99033100   -0.57410600
 C                 -0.89798600   -0.30561600    0.03157900
 N                 -2.26180900   -0.59037400   -0.40740800
 C                  1.61847900    2.41302200   -1.04764400
 C                  1.18850200    1.72706900    1.29795500
 C                  2.35682300   -2.25631500   -0.64205400
 C                  1.67579500   -1.35172700    1.56159900
 O                  3.25010500    0.34279800   -0.07850200
 C                 -3.34848400   -0.01698300    0.15553000
 C                 -4.67998200   -0.35128100   -0.49081500
 O                 -3.28210800    0.72413200    1.13239900
 H                 -0.02105200   -1.55643400   -1.46057900
 H                 -0.33661700   -2.39647400    0.07018700
 H                 -1.01265300    1.82784300   -0.28034500
 H                 -0.42014900    0.89348800   -1.66809800
 H                 -0.94512400   -0.21258600    1.12125100
 H                 -2.37714500   -1.12262300   -1.25935600
 H                  1.58611300    2.11163700   -2.10068800
 H                  1.02575100    3.32701500   -0.91840900
 H                  2.65990300    2.59897300   -0.77890100
 H                  0.94806200    2.79218600    1.40238800
 H                  0.52288200    1.17532600    1.96843700
 H                  2.22876700    1.55525100    1.59090500
 H                  2.26453700   -2.16627800   -1.73038200
 H                  3.39497900   -2.06183200   -0.36888900
 H                  2.07126400   -3.27213400   -0.34214800
 H                  1.74357500   -2.40707600    1.85336200
 H                  2.62015200   -0.84621400    1.78449000
 H                  0.87247200   -0.89736100    2.14864700
 H                 -4.60266000   -1.10102600   -1.28100200
 H                 -5.36263700   -0.71156500    0.28191700
 H                 -5.10567500    0.56483500   -0.90864600


atomic coordinates of D4A1 radical

0 2
 C                  1.49639300    1.62763400   -0.20544500
 C                  3.48980500   -0.18068900   -0.02068500
 C                  0.93534600   -1.03819100   -0.38226300
 C                  4.12498000   -1.23468200   -0.68221700
 C                  5.47662800   -1.50782600   -0.54777600
 C                  6.24985500   -0.71420600    0.28901800
 C                  5.66558000    0.34472200    0.96962800
 C                  4.31351000    0.59730500    0.79746900
 C                  0.28981400    2.04506800    0.36283500
 C                 -0.10543200    3.37350100    0.39199200
 C                  0.70892100    4.33966100   -0.18278900
 C                  1.91174300    3.97207400   -0.76850300
 C                  2.28713600    2.63833500   -0.75904200
 C                  1.17301800   -2.32941500    0.10125900
 C                  0.32425300   -3.39880300   -0.13377000
 C                 -0.83037800   -3.19873100   -0.87448000
 C                 -1.11707000   -1.93590000   -1.36912800
 C                 -0.25883000   -0.88457600   -1.09614900
 F                 -0.52723900    1.15483100    0.92597900
 F                  3.45650700    2.34520300   -1.33331900
 F                  2.69016400    4.89619400   -1.32529000
 F                  0.33847500    5.61139500   -0.16910300
 F                 -1.25187600    3.73864700    0.96126300
 F                  3.81062300    1.63127100    1.47611200
 F                  6.40206800    1.10510100    1.77556600
 F                  7.54238000   -0.96677000    0.43553100
 F                  6.03489100   -2.52021400   -1.20628600
 F                  3.43564600   -2.02906000   -1.50504800
 F                 -0.61978600    0.30569400   -1.58355900
 F                 -2.23544500   -1.73608500   -2.06729500
 F                 -1.67474100   -4.20129100   -1.07536100
 F                  0.58873400   -4.60231500    0.37095100
 F                  2.25610100   -2.59185800    0.83254300
 B                  1.95913300    0.12998100   -0.19239500
 C                 -4.82815000   -1.31538700   -0.51909600
 C                 -5.34238600   -0.00610100   -1.12686900
 N                 -5.63763100    0.97220400   -0.04119200
 C                 -4.81483200    1.11875900    1.19427800
 C                 -4.31498100   -0.25311800    1.65814100
 C                 -3.73877400   -1.09000700    0.51904400
 N                 -3.23441900   -2.37033600    0.99169500
 O                 -6.29873700    2.00405400   -0.39310200
 C                 -5.71616000    1.72259600    2.27152200
 C                 -3.64943500    2.07410100    0.91365400
 C                 -6.65540100   -0.27379400   -1.86419100
 C                 -4.32694600    0.60373000   -2.10511000
 C                 -2.09760600   -2.45289900    1.73442400
 C                 -1.77841500   -3.83385700    2.26985700
 O                 -1.37927500   -1.48003900    1.93079800
 H                 -5.66665700   -1.83559100   -0.03445500
 H                 -4.46355500   -1.95560000   -1.32831300
 H                 -3.55308600   -0.10305700    2.42978600
 H                 -5.14579600   -0.81334600    2.10803100
 H                 -2.88551800   -0.56120200    0.07560600
 H                 -3.84036300   -3.17879300    0.93052100
 H                 -6.60667300    1.10349400    2.41679800
 H                 -5.16425300    1.76995700    3.21507300
 H                 -6.03113100    2.72931300    1.99270400
 H                 -3.12929300    2.30488300    1.84752800
 H                 -2.91370000    1.65104300    0.22524800
 H                 -4.03475400    3.00398300    0.48557400
 H                 -7.42218900   -0.61963300   -1.16439400
 H                 -7.01343900    0.63205500   -2.35553900
 H                 -6.49324400   -1.04926500   -2.61883800
 H                 -4.26769800   -0.01718900   -3.00467600
 H                 -4.66162600    1.60541800   -2.38881400
 H                 -3.32084000    0.67333900   -1.68472500
 H                 -2.45405700   -4.07598500    3.09607700
 H                 -1.89845100   -4.59968100    1.49799500
 H                 -0.75254200   -3.84175900    2.63789000


atomic coordinates of D4A1 anion

-1 1
 C                 -1.56264800    1.65904800    0.21771000
 C                 -3.37423400   -0.33214600   -0.08155600
 C                 -0.84007700   -0.86972700    0.78795400
 C                 -4.01626400   -1.39565800    0.56061100
 C                 -5.30532300   -1.79617400    0.24593500
 C                 -5.99689900   -1.13324100   -0.75961400
 C                 -5.39833200   -0.07608800   -1.43122400
 C                 -4.11351900    0.30951600   -1.08061900
 C                 -0.39115400    2.08608600   -0.40221900
 C                 -0.01617000    3.41941800   -0.45898000
 C                 -0.83679100    4.37446900    0.12858400
 C                 -2.01642400    3.99172500    0.75391800
 C                 -2.36398500    2.64986800    0.77787300
 C                 -0.69850300   -2.14783800    0.24217900
 C                  0.27239500   -3.03831100    0.66792800
 C                  1.14586900   -2.66217900    1.67747600
 C                  1.02781600   -1.41070500    2.26564800
 C                  0.06450200   -0.53192500    1.79971600
 F                  0.40046000    1.18709500   -0.99665300
 F                 -3.50241400    2.31673500    1.39660200
 F                 -2.79755100    4.91036300    1.31856200
 F                 -0.49466900    5.65579100    0.08835100
 F                  1.10197800    3.79604800   -1.07034500
 F                 -3.58549700    1.32336900   -1.76801800
 F                 -6.05920600    0.55420200   -2.39894800
 F                 -7.22755400   -1.50933500   -1.07617500
 F                 -5.88393000   -2.80369200    0.89499300
 F                 -3.40623900   -2.05788500    1.54536700
 F                 -0.00601100    0.65840000    2.40138600
 F                  1.85263300   -1.06108300    3.25099800
 F                  2.08689300   -3.49963800    2.08766800
 F                  0.38853600   -4.24153900    0.10947700
 F                 -1.51356200   -2.55423700   -0.73090500
 B                 -1.93100700    0.13567500    0.29993200
 C                  4.13590800   -0.91033800    0.63410500
 C                  4.46961100    0.55660300    0.96781200
 N                  5.39788100    1.11573700   -0.06624000
 C                  4.85986900    1.01539400   -1.46122400
 C                  4.44423700   -0.43355900   -1.79773200
 C                  3.50759400   -1.04479500   -0.74879900
 N                  3.24597500   -2.45237400   -1.04638200
 O                  6.57158900    0.32649700   -0.01812300
 C                  6.00317700    1.43093200   -2.39701100
 C                  3.70317900    1.99270200   -1.73906500
 C                  5.22666100    0.59893800    2.30174900
 C                  3.18969300    1.38819800    1.17885200
 C                  2.25456700   -2.86780600   -1.86857000
 C                  2.31610900   -4.32832400   -2.27581800
 O                  1.36080400   -2.12446500   -2.27166200
 H                  5.09726400   -1.43700900    0.62831000
 H                  3.49478200   -1.35736700    1.39998200
 H                  3.97207600   -0.48587700   -2.78813500
 H                  5.35949200   -1.03545900   -1.81516900
 H                  2.52808200   -0.55911600   -0.77967200
 H                  3.99620200   -3.09880200   -0.84435500
 H                  6.88727800    0.84967500   -2.13891900
 H                  5.72228800    1.27536200   -3.44698700
 H                  6.23159700    2.49550500   -2.25573800
 H                  3.88609700    2.94414000   -1.22867500
 H                  3.64324600    2.19311700   -2.81621800
 H                  2.72280200    1.62623100   -1.43913900
 H                  6.20033400    0.13410500    2.15190700
 H                  5.37959700    1.64026500    2.61325000
 H                  4.65878200    0.08339400    3.08693500
 H                  3.43533700    2.45606900    1.17615500
 H                  2.41245400    1.22060800    0.43303300
 H                  2.75210300    1.14226300    2.15280600
 H                  2.84257400   -4.94940300   -1.54606100
 H                  1.30054200   -4.70455800   -2.40475700
 H                  2.83602200   -4.40715800   -3.23652800
 


atomic coordinates of A2 cation

1 1
 C                  0.66653700    0.03298000   -0.00003700
 C                 -0.74979300    0.00724100   -0.00002800
 H                  1.13476100    1.01179800   -0.00018000
 H                  0.99882400   -0.61005600    0.84323400
 H                  0.99923500   -0.61064600   -0.84266700
 H                 -1.27857400   -0.94407200   -0.00017100
 H                 -1.35470900    0.91164900    0.00017400


atomic coordinates of D2A2 radical cation

1 2
 C                  2.42672300    0.54504500   -1.03272400
 C                  1.47666300    1.17585800    0.00113900
 N                  0.25671000    0.27882900    0.14378600
 C                  0.30521600   -1.24240300    0.14168400
 C                  1.35032000   -1.70161200   -0.89155800
 C                  2.67024200   -0.94377700   -0.82282100
 O                 -0.80064100    0.79978700    0.29181900
 C                 -1.09136500   -1.74488800   -0.21185800
 C                  0.67143100   -1.66934100    1.57971600
 C                  0.98981200    2.54980800   -0.44925800
 C                  2.11021700    1.27437000    1.40513100
 H                  2.01026500    0.71046500   -2.03309300
 H                  3.36106400    1.11087300   -0.97607500
 H                  1.49985500   -2.77158900   -0.72077200
 H                  0.91743100   -1.59441700   -1.89269700
 H                  3.33225100   -1.31053400   -1.61157100
 H                  3.18841800   -1.13100900    0.12330200
 H                 -1.45268200   -1.30691800   -1.14647600
 H                 -1.01910100   -2.82684900   -0.34614000
 H                 -1.81518600   -1.54484400    0.58011100
 H                  0.46654000   -2.74087400    1.64336600
 H                  1.72312300   -1.51444600    1.81660600
 H                  0.04957100   -1.15788100    2.31869400
 H                  0.40165900    2.48591200   -1.36844400
 H                  0.40144700    3.05253400    0.32035200
 H                  1.87753800    3.15354000   -0.65316100
 H                  2.84889900    2.07786700    1.35373000
 H                  1.36478700    1.54109900    2.15802000
 H                  2.62496000    0.36417400    1.70902900
 C                 -4.20666500    0.09742600   -0.17702100
 C                 -5.61433300    0.57826800   -0.15378600
 H                 -3.74912200    0.13681800    0.81818900
 H                 -4.13673600   -0.93151700   -0.54872900
 H                 -3.57127600    0.71287000   -0.83710300
 H                 -6.32038800    0.26606500   -0.91612300
 H                 -5.92473300    1.35603600    0.53606700


atomic coordinates of D2A2

0 1
 C                  2.07177700    1.33937400    0.30117000
 C                  0.59005200    1.29960800   -0.11439900
 N                  0.36667300    0.01097500   -0.80567900
 C                  0.74434600   -1.26780300   -0.16422300
 C                  2.22047000   -1.14724200    0.25438200
 C                  2.51067100    0.10275800    1.08002000
 O                 -0.95069300   -0.05896000   -1.31118900
 C                  0.62833900   -2.35609500   -1.24071500
 C                 -0.12520000   -1.69041000    1.03906500
 C                  0.34184800    2.40712700   -1.14779100
 C                 -0.31973800    1.56920600    1.10292400
 H                  2.67937300    1.41474300   -0.60976900
 H                  2.24556300    2.25304500    0.88161600
 H                  2.50192300   -2.05470800    0.80144500
 H                  2.83200700   -1.11628600   -0.65680900
 H                  3.58227400    0.16337200    1.30008600
 H                  1.99984700    0.05372500    2.04934200
 H                  1.16365000   -2.04928600   -2.14448900
 H                  1.06342800   -3.29216800   -0.87358900
 H                 -0.41606600   -2.53932800   -1.50493000
 H                 -1.19383100   -1.63044700    0.80532200
 H                  0.08809900   -2.73498800    1.28953400
 H                  0.06037000   -1.09392400    1.93441400
 H                  0.91242500    2.20636700   -2.05959000
 H                 -0.71698400    2.46952400   -1.41155900
 H                  0.65589000    3.37458400   -0.74056500
 H                 -1.37509700    1.40948100    0.85897200
 H                 -0.07383500    0.95030800    1.96819500
 H                 -0.21522700    2.61610700    1.40675500
 C                 -3.92739100    0.23061400   -0.15399900
 C                 -3.71790200   -0.40927300    0.99457600
 H                 -1.56162500   -0.11636500   -0.55336300
 H                 -4.21475200   -0.29806300   -1.05898700
 H                 -3.81903900    1.30934300   -0.23537100
 H                 -3.43036900    0.11962600    1.89967700
 H                 -3.83282900   -1.48699500    1.07686600


atomic coordinates of A3 cation

1 1
 C                 -0.91059200   -1.12181600   -0.00241000
 C                  0.00001100   -0.00009700   -0.00251700
 C                  1.42679900   -0.22789500   -0.00175600
 C                 -0.51585800    1.34943000   -0.00192700
 C                  0.18540800    2.38453800   -0.66271800
 C                 -0.32095800    3.67329900   -0.67037300
 C                 -1.51177000    3.95752100    0.00162100
 C                 -2.20952200    2.95034900    0.67180000
 C                 -1.72797300    1.65213700    0.66054300
 C                  2.29462600    0.66965500    0.66224700
 C                  3.65971900    0.43765600    0.67357000
 C                  4.18343700   -0.66916200    0.00206200
 C                  3.34220500   -1.55765200   -0.67120200
 C                  1.97292800   -1.35192600   -0.66359000
 C                 -0.56616000   -2.32334700    0.65901000
 C                 -1.44980100   -3.38927100    0.67073700
 C                 -2.67193700   -3.28783200    0.00255900
 C                 -3.02187600   -2.11401800   -0.66836000
 C                 -2.15852300   -1.03154400   -0.66159500
 H                  1.09365200    2.15187200   -1.20872200
 H                  0.20555800    4.45806800   -1.20196200
 H                 -1.89884300    4.97147300    0.00308700
 H                 -3.12429300    3.18291900    1.20542600
 H                 -2.24950900    0.87166300    1.20463300
 H                  1.87933400    1.51054600    1.20781800
 H                  4.31846400    1.11277500    1.20831700
 H                  5.25512600   -0.84076200    0.00365800
 H                  3.75864200   -2.40542400   -1.20373200
 H                  1.31709400   -2.02180600   -1.20982200
 H                  0.37113300   -2.38536100    1.20196900
 H                 -1.19337700   -4.29837300    1.20311700
 H                 -3.35674200   -4.12992300    0.00480800
 H                 -3.96567800   -2.04977600   -1.19829500
 H                 -2.41153600   -0.12805500   -1.20648600


atomic coordinates of D2A3 radical cation

1 2
 C                 -5.34768300   -0.46916800    0.63534700
 C                 -4.31481000   -0.12438600   -0.45212300
 N                 -3.16542900    0.63770900    0.18919500
 C                 -2.59495900    0.32977400    1.56355900
 C                 -3.75303100   -0.05151800    2.50291700
 C                 -4.73979600   -1.04648400    1.90684000
 O                 -2.66073800    1.51034800   -0.44067300
 C                 -1.86987100    1.57826600    2.05888000
 C                 -1.58901400   -0.82326600    1.35825800
 C                 -4.91517500    0.77191300   -1.53115800
 C                 -3.68743400   -1.38042300   -1.09351200
 H                 -5.91163300    0.43856100    0.87942600
 H                 -6.05145200   -1.17072400    0.17794400
 H                 -3.28990500   -0.44762300    3.41110100
 H                 -4.28463600    0.86439900    2.78574000
 H                 -5.53694500   -1.23339900    2.63100900
 H                 -4.26337200   -2.01377100    1.71765500
 H                 -2.52217800    2.45518300    2.03764600
 H                 -1.58661000    1.38998400    3.09746600
 H                 -0.96226200    1.79067700    1.49126000
 H                 -0.99804000   -0.88460000    2.27554200
 H                 -2.06733700   -1.78865900    1.19831600
 H                 -0.90679800   -0.62137200    0.52923900
 H                 -5.22405400    1.73791000   -1.12227200
 H                 -4.22700800    0.93522100   -2.36229300
 H                 -5.80319900    0.26331400   -1.91425900
 H                 -4.44663300   -1.79937100   -1.75855500
 H                 -2.80822600   -1.12504000   -1.68917400
 H                 -3.41445100   -2.14325800   -0.36554800
 C                  1.38858200   -0.99898700   -0.92856100
 C                  2.35436500   -0.02881900   -0.41170800
 C                  2.12322400    1.40360100   -0.55787000
 C                  3.56567000   -0.51681800    0.25570400
 C                  3.19696200    2.31654200   -0.63517500
 C                  2.97507200    3.68060500   -0.76557800
 C                  1.67668900    4.18608700   -0.82075000
 C                  0.59910300    3.30391400   -0.75073900
 C                  0.81943100    1.93990300   -0.62609900
 C                  4.10480300    0.14033500    1.37827600
 C                  5.25155100   -0.33335400    2.00318600
 C                  5.89539400   -1.47281700    1.52338900
 C                  5.37776700   -2.13677000    0.41240500
 C                  4.22856700   -1.66854400   -0.21037600
 C                  1.16774700   -2.22502900   -0.26665200
 C                  0.24310900   -3.14504000   -0.74382400
 C                 -0.48320900   -2.87700800   -1.90342200
 C                 -0.27151800   -1.67613600   -2.58058300
 C                  0.64596700   -0.75008100   -2.10106000
 H                  4.21504300    1.94184500   -0.61254800
 H                  3.82308600    4.35552500   -0.83283500
 H                  1.50690200    5.25324000   -0.92288400
 H                 -0.41884100    3.68103300   -0.79046400
 H                 -0.03094900    1.26861300   -0.57542400
 H                  3.60653900    1.02267400    1.76849300
 H                  5.64197500    0.18612900    2.87320200
 H                  6.79332200   -1.84002600    2.01069300
 H                  5.87593700   -3.02006900    0.02419100
 H                  3.84272600   -2.18561700   -1.08354400
 H                  1.71769800   -2.44183200    0.64372400
 H                  0.08878300   -4.07695900   -0.20823900
 H                 -1.20136100   -3.59910600   -2.27981900
 H                 -0.81235800   -1.46701500   -3.49929600
 H                  0.81512600    0.16963000   -2.65190100


atomic coordinates of D2A3

0 1
 C                 -4.95049800   -0.08321500   -0.19098800
 C                 -3.72467900    0.83971300   -0.13200900
 N                 -2.85139200    0.47820200    1.01306400
 C                 -2.69096400   -0.87889200    1.58117000
 C                 -3.97620900   -1.70145800    1.40911300
 C                 -4.60756400   -1.55094900    0.03113200
 O                 -1.95197700    1.31905000    1.31286700
 C                 -2.36619700   -0.73287900    3.07191000
 C                 -1.49468300   -1.53815600    0.86232000
 C                 -4.17754300    2.29030200    0.06732800
 C                 -2.89108400    0.73757700   -1.42509900
 H                 -5.66999100    0.23103000    0.57613400
 H                 -5.43424300    0.06927600   -1.16189800
 H                 -3.73096000   -2.74775200    1.62077500
 H                 -4.70498200   -1.38496400    2.16654700
 H                 -5.51597800   -2.15872100   -0.03096600
 H                 -3.92989100   -1.91770400   -0.74932000
 H                 -3.15443500   -0.17371700    3.58613600
 H                 -2.29981800   -1.72967300    3.51899500
 H                 -1.41561900   -0.21778500    3.21873000
 H                 -1.25999500   -2.49667400    1.33672900
 H                 -1.69744200   -1.71938500   -0.19494200
 H                 -0.62340300   -0.88429300    0.94226200
 H                 -4.67246000    2.41049700    1.03611800
 H                 -3.33195300    2.97854000    0.01861500
 H                 -4.89066600    2.55052600   -0.72099100
 H                 -3.45550000    1.17095900   -2.25743500
 H                 -1.95458300    1.28924400   -1.30771900
 H                 -2.65077600   -0.29806800   -1.67227700
 C                  1.21010400   -0.86563900   -1.11301300
 C                  2.09462800    0.00118700   -0.39425700
 C                  1.89827000    1.45194700   -0.41322000
 C                  3.29268700   -0.50601700    0.27900900
 C                  2.97347400    2.31350000   -0.71386500
 C                  2.80292600    3.69001100   -0.76463100
 C                  1.55347200    4.25659400   -0.50880200
 C                  0.48220900    3.42543300   -0.18892300
 C                  0.65293800    2.04791000   -0.13164200
 C                  3.75463500    0.10432100    1.46339400
 C                  4.89634000   -0.34822500    2.11120600
 C                  5.62099200   -1.42175500    1.59536700
 C                  5.19081200   -2.03106600    0.41726700
 C                  4.04870200   -1.58096200   -0.23139400
 C                  1.12355300   -2.26133100   -0.83736200
 C                  0.30966000   -3.09883200   -1.58030100
 C                 -0.47671000   -2.59563100   -2.61951100
 C                 -0.43408400   -1.22709700   -2.89359800
 C                  0.37487500   -0.37835400   -2.15650800
 H                  3.94552200    1.88286200   -0.93643600
 H                  3.64735100    4.32586000   -1.01562500
 H                  1.42320200    5.33424900   -0.54102900
 H                 -0.49022300    3.84779900    0.04774400
 H                 -0.17411300    1.42421600    0.19829300
 H                  3.19396100    0.93575900    1.87988800
 H                  5.22005800    0.13645300    3.02788300
 H                  6.51467800   -1.77504300    2.10081000
 H                  5.75720100   -2.85504900   -0.00742600
 H                  3.74622100   -2.04601100   -1.16440700
 H                  1.69829500   -2.67421600   -0.01525100
 H                  0.27181000   -4.15697200   -1.33598400
 H                 -1.10661100   -3.25658100   -3.20659400
 H                 -1.03433500   -0.81722200   -3.70134800
 H                  0.41486500    0.67452100   -2.41495400


atomic coordinates of A4 cation

1 1
 C                  0.73658600   -1.42762400   -0.00054800
 C                 -0.65704700   -1.46624700   -0.00019800
 C                 -1.55632200   -0.40087700    0.00081300
 C                 -1.28364000    0.96670200   -0.00038300
 C                 -0.04457300    1.60665900   -0.00051500
 C                  1.22836400    1.03621400    0.00007400
 C                  1.57662900   -0.31448400    0.00056800
 H                  1.23414100   -2.39315400   -0.00156700
 H                 -1.10096000   -2.45737900   -0.00069300
 H                 -2.60819200   -0.67150200    0.00212700
 H                 -2.15169000    1.61931800   -0.00113200
 H                 -0.07519700    2.69229100    0.00064100
 H                  2.05981500    1.73571400    0.00014400
 H                  2.64210100   -0.52734100    0.00161300


atomic coordinates of D2A4 radical cation

1 2
 C                 -2.42943100   -1.66507200    0.61550800
 C                 -2.64836200   -1.74287200   -0.72459600
 C                 -3.17646800   -0.74913500   -1.61976400
 C                 -3.59491400    0.53599400   -1.30162200
 C                 -3.60292500    1.19923200   -0.07195200
 C                 -3.17686800    0.68639200    1.19404600
 C                 -2.67261900   -0.54027400    1.50683900
 H                 -2.03071700   -2.55557500    1.09599400
 H                 -2.39856800   -2.69292000   -1.19329000
 H                 -3.26686300   -1.04871000   -2.65939000
 H                 -3.97461000    1.11805500   -2.13997100
 H                 -3.98787000    2.21444000   -0.06935000
 H                 -3.28060200    1.38126500    2.02562900
 H                 -2.42414900   -0.71545900    2.55048100
 C                  0.85327900    1.02657600    1.53317700
 C                  1.08440600    1.37238900    0.04926500
 N                  2.20537200    0.50003600   -0.48971700
 C                  2.39198300   -0.96712400   -0.13357800
 C                  2.12976100   -1.11935600    1.37604100
 C                  0.83442200   -0.46568300    1.83671500
 O                  2.97506400    0.99025800   -1.25143500
 C                  3.82254800   -1.35298300   -0.49525200
 C                  1.39315000   -1.77502800   -0.98990100
 C                  1.50672600    2.82806300   -0.12259800
 C                 -0.14984000    1.07169600   -0.82588600
 H                  1.63516000    1.51430500    2.12640500
 H                 -0.09937700    1.48949500    1.80830100
 H                  2.12306200   -2.19442200    1.57794700
 H                  2.98017800   -0.69520100    1.92279600
 H                  0.72252300   -0.60725700    2.91505100
 H                 -0.03117500   -0.94502000    1.37113100
 H                  4.55101500   -0.69944400   -0.00869400
 H                  3.98180900   -2.37150000   -0.13283900
 H                  3.99384500   -1.34139500   -1.57325200
 H                  1.69168900   -2.82261000   -0.90060400
 H                  0.36224600   -1.68958600   -0.64716700
 H                  1.45172400   -1.49235500   -2.04405200
 H                  2.46721900    3.02753600    0.36008500
 H                  1.56509600    3.11931400   -1.17275900
 H                  0.74464300    3.44232200    0.36354000
 H                 -0.88831600    1.84419500   -0.59825400
 H                  0.09239000    1.13245900   -1.89018300
 H                 -0.60755900    0.10886600   -0.60670800


atomic coordinates of D2A4

0 1
 C                  3.30233400   -0.95339800   -0.91027400
 C                  3.05901100   -1.37410500    0.44914700
 C                  2.29208700   -0.74151600    1.36094000
 C                  1.41355400    0.43904400    1.04639300
 C                  2.29982200    1.55770800    0.57405800
 C                  3.04060300    1.49864000   -0.55176700
 C                  3.28794200    0.32808000   -1.35989700
 H                  3.64168200   -1.72273500   -1.60050600
 H                  3.54974000   -2.29710600    0.75429500
 H                  2.26220000   -1.12753600    2.37760800
 H                  0.87936300    0.74096300    1.94909800
 H                  2.28768200    2.48161800    1.14793700
 H                  3.52893700    2.41384400   -0.88293900
 H                  3.61370400    0.50585000   -2.38232300
 C                 -1.62844900   -1.29794200   -1.40369900
 C                 -1.37745700   -1.33405600    0.11404900
 N                 -0.87901700   -0.01229200    0.62440300
 C                 -1.67190600    1.18979500    0.18792700
 C                 -1.91374200    1.18532500   -1.33118100
 C                 -2.51535700   -0.12822600   -1.82831700
 O                  0.42299600    0.15898300    0.04138300
 C                 -0.88475200    2.45051900    0.56171700
 C                 -2.99387500    1.26268400    0.96979800
 C                 -0.31597700   -2.39203700    0.42114100
 C                 -2.64355200   -1.74952400    0.88313700
 H                 -0.65625200   -1.20690100   -1.90514300
 H                 -2.06633700   -2.25480600   -1.71469800
 H                 -2.55642700    2.03524400   -1.59250200
 H                 -0.94741700    1.34255100   -1.82716400
 H                 -2.60619400   -0.10652500   -2.91979900
 H                 -3.53320100   -0.25619200   -1.43936600
 H                  0.05628000    2.51329600    0.01415300
 H                 -1.48520400    3.33071100    0.31162200
 H                 -0.67713300    2.47667400    1.63787900
 H                 -3.36994100    2.28933200    0.92461800
 H                 -3.77960900    0.62081400    0.57408900
 H                 -2.82809700    1.00703200    2.02069200
 H                  0.59513500   -2.22150400   -0.15033500
 H                 -0.06080400   -2.38124900    1.48718600
 H                 -0.71265000   -3.38086900    0.16935800
 H                 -2.76977800   -2.83227900    0.78857900
 H                 -2.53861600   -1.51025700    1.94565800
 H                 -3.55963000   -1.29173600    0.51109800


 
