# Supplementary material for: Efficient molecular doping of polymeric semiconductors improved by coupled reaction
Source: Nat Commun. 2024 Jul 12;15:5854. doi: 10.1038/s41467-024-50293-1 (PMC11245478; doi:10.1038/s41467-024-50293-1)
Supplement: Supplementary file 5 — Source Data [file 41467_2024_50293_MOESM5_ESM.xlsx]

## Sheet: Figure 3
Figure 3b					Figure 3c
dopant molar ratio	σ (S/cm)				dopant molar ratio	S (μV/K)
	average value	error				average value	error
0.1	0.14	0.06			0.1	334.6	53.7361
0.2	3.37105	0.44576			0.2	156.625	12.2542
0.3	10.74	0.19798			0.3	112.365	0.53033
0.5	13.0133	0.17244			0.5	100.283	1.08703
0.7	13.9933	0.44286			0.7	94.9333	0.37287
0.9	15.5267	0.70848			0.9	92.11	0.56294
1.1	14.6333	0.04164			1.1	91.3233	1.01707
1.3	14.12	0.29462			1.3	88.61	0.50478

## Sheet: Figure 4
Figure 4a							Figure 4b								Figure 4c												Figure 4d				Figure 4f
dopant molar ratio	σ (S/cm)						Wavelength (nm)	Absorption							Magneticeld (Gauss)	Intensity(a.u.)	Magneticeld (Gauss)	Intensity(a.u.)	Magneticeld (Gauss)	Intensity(a.u.)	Magneticeld (Gauss)	Intensity(a.u.)	Magneticeld (Gauss)	Intensity(a.u.)				spin concentration(1018 cm-3)			dopant molar ratio	S (μV/K)
	DPP4T-D2A1		DPP4T-D2					Pristine	DPP4T-D1	DPP4T-D1A1	DPP4T-D2	DPP4T-D2A1				Pristine		D1		D1A1		D2A1		D2			DPP4T-D1A1	2.61				DPP4T-D2A1
	average value	error	average value	error			2000	0.00611	0.00553	0.0226	0.01258	0.0514			3321.86	-149.41	3322.22	38.188	3323.04	344.01	3321.86	185.89	3322.22	162.06			DPP4T-D2A1	5.21622				average value	error
0.1	5.34	0.52116	0.0006	5e-05			1999	0.00611	0.00553	0.0226	0.01255	0.05136			3322.25	-66.405	3322.61	176.19	3323.43	129.01	3322.25	170.89	3322.61	162.06							0.1	140.047	2.61382
0.3	42.66	2.07066	0.0156	0.00035			1998	0.00611	0.00553	0.02258	0.01253	0.05133			3322.64	-17.405	3323	295.19	3323.82	256.01	3322.64	259.89	3323	296.06							0.3	28.4167	1.03563
0.5	26.72	1.36622	0.00626	0.00059			1997	0.00611	0.00553	0.02257	0.01251	0.05128			3323.04	0.59473	3323.39	290.19	3324.21	302.01	3323.04	306.89	3323.39	165.06							0.5	7.25667	0.82282
0.7	16.1667	5.81327	0.00416	0.00029			1996	0.00611	0.00553	0.02255	0.01249	0.05125			3323.43	32.595	3323.78	112.19	3324.6	280.01	3323.43	244.89	3323.78	118.06							0.7	-7.81333	2.30665
0.9	7.19333	1.00286	0.0083	0.0004			1995	0.00611	0.00553	0.02255	0.01247	0.05121			3323.82	110.59	3324.17	162.19	3324.99	189.01	3323.82	225.89	3324.17	41.062							0.9	-14.9433	2.64396
1.1	4.71333	1.95349	0.00556	0.00012			1994	0.00611	0.00553	0.02253	0.01245	0.05118			3324.21	152.59	3324.57	74.188	3325.38	205.01	3324.21	297.89	3324.57	48.062							1.1	-20.2167	2.19455
1.3	2.74667	0.20817	0.00516	0.00059			1993	0.00611	0.00553	0.02253	0.01243	0.05114			3324.6	135.59	3324.96	-40.813	3325.77	218.01	3324.6	221.89	3324.96	-8.9385							1.3	-24.92	0.69296
							1992	0.00611	0.00554	0.02252	0.01242	0.05111			3324.99	-9.4053	3325.35	-89.813	3326.16	226.01	3324.99	297.89	3325.35	62.062
							1991	0.00611	0.00554	0.0225	0.01241	0.05107			3325.38	64.595	3325.74	35.188	3326.55	365.01	3325.38	236.89	3325.74	85.062
							1990	0.00611	0.00554	0.0225	0.0124	0.05104			3325.77	123.59	3326.13	83.188	3326.94	329.01	3325.77	200.89	3326.13	123.06
							1989	0.00611	0.00554	0.02248	0.01239	0.051			3326.16	-87.405	3326.52	21.188	3327.34	189.01	3326.16	93.894	3326.52	124.06
							1988	0.00611	0.00554	0.02248	0.01238	0.05096			3326.55	82.595	3326.91	42.188	3327.73	117.01	3326.55	7.8936	3326.91	99.062
							1987	0.00611	0.00554	0.02247	0.01238	0.05093			3326.94	52.595	3327.3	11.188	3328.12	127.01	3326.94	163.89	3327.3	118.06
							1986	0.00609	0.00554	0.02247	0.01238	0.05089			3327.34	1.5947	3327.69	-22.813	3328.51	225.01	3327.34	34.894	3327.69	125.06
							1985	0.00609	0.00554	0.02245	0.01238	0.05086			3327.73	-170.41	3328.08	-92.813	3328.9	366.01	3327.73	296.89	3328.08	69.062
							1984	0.00609	0.00554	0.02245	0.01238	0.05082			3328.12	-3.4053	3328.47	85.188	3329.29	294.01	3328.12	262.89	3328.47	95.062
							1983	0.00609	0.00554	0.02243	0.01238	0.05079			3328.51	3.5947	3328.87	123.19	3329.68	365.01	3328.51	309.89	3328.87	42.062
							1982	0.00609	0.00555	0.02243	0.01238	0.05075			3328.9	102.59	3329.26	63.188	3330.07	279.01	3328.9	191.89	3329.26	-66.938
							1981	0.00609	0.00555	0.02242	0.01239	0.05072			3329.29	6.5947	3329.65	129.19	3330.46	254.01	3329.29	127.89	3329.65	-36.938
							1980	0.00609	0.00555	0.02242	0.0124	0.05068			3329.68	65.595	3330.04	19.188	3330.85	125.01	3329.68	78.894	3330.04	147.06
							1979	0.00609	0.00555	0.02242	0.01241	0.05065			3330.07	160.59	3330.43	45.188	3331.24	116.01	3330.07	81.894	3330.43	154.06
							1978	0.00609	0.00555	0.0224	0.01242	0.05061			3330.46	207.59	3330.82	61.188	3331.64	232.01	3330.46	150.89	3330.82	122.06
							1977	0.00609	0.00555	0.0224	0.01243	0.05058			3330.85	226.59	3331.21	-26.813	3332.03	132.01	3330.85	158.89	3331.21	133.06
							1976	0.00609	0.00555	0.0224	0.01245	0.05054			3331.24	198.59	3331.6	30.188	3332.42	190.01	3331.24	229.89	3331.6	51.062
							1975	0.00609	0.00556	0.02238	0.01246	0.05051			3331.64	31.595	3331.99	2.1875	3332.81	399.01	3331.64	197.89	3331.99	90.062
							1974	0.00609	0.00556	0.02238	0.01244	0.05047			3332.03	12.595	3332.38	54.188	3333.2	203.01	3332.03	88.894	3332.38	57.062
							1973	0.00609	0.00556	0.02238	0.01248	0.05044			3332.42	-54.405	3332.77	68.188	3333.59	33.014	3332.42	177.89	3332.77	73.062
							1972	0.00609	0.00556	0.02238	0.01257	0.05041			3332.81	-190.41	3333.17	104.19	3333.98	116.01	3332.81	130.89	3333.17	-11.938
							1971	0.00609	0.00556	0.02237	0.01268	0.05038			3333.2	-153.41	3333.56	18.188	3334.37	318.01	3333.2	103.89	3333.56	118.06
							1970	0.00609	0.00557	0.02237	0.01279	0.05034			3333.59	-32.405	3333.95	122.19	3334.76	377.01	3333.59	42.894	3333.95	233.06
							1969	0.00609	0.00557	0.02237	0.01285	0.05031			3333.98	12.595	3334.34	92.188	3335.15	236.01	3333.98	56.894	3334.34	198.06
							1968	0.00609	0.00557	0.02237	0.01286	0.05027			3334.37	-62.405	3334.73	-0.8125	3335.54	262.01	3334.37	163.89	3334.73	160.06
							1967	0.00609	0.00557	0.02237	0.01283	0.05024			3334.76	-54.405	3335.12	35.188	3335.94	277.01	3334.76	224.89	3335.12	193.06
							1966	0.00609	0.00558	0.02237	0.01277	0.05021			3335.15	97.595	3335.51	39.188	3336.33	307.01	3335.15	156.89	3335.51	232.06
							1965	0.00609	0.00558	0.02235	0.01273	0.05018			3335.54	41.595	3335.9	-28.813	3336.72	290.01	3335.54	49.894	3335.9	209.06
							1964	0.00609	0.00558	0.02235	0.01273	0.05014			3335.94	-50.405	3336.29	-9.8125	3337.11	54.014	3335.94	143.89	3336.29	263.06
							1963	0.00609	0.00558	0.02235	0.01279	0.05011			3336.33	-74.405	3336.68	65.188	3337.5	-49.986	3336.33	72.894	3336.68	257.06
							1962	0.00609	0.00559	0.02235	0.01289	0.05008			3336.72	-113.41	3337.07	4.1875	3337.89	49.014	3336.72	138.89	3337.07	90.062
							1961	0.00609	0.00559	0.02235	0.013	0.05005			3337.11	-163.41	3337.47	-15.813	3338.28	102.01	3337.11	187.89	3337.47	94.062
							1960	0.00609	0.00559	0.02235	0.01309	0.05001			3337.5	-230.41	3337.86	-38.813	3338.67	-18.986	3337.5	103.89	3337.86	141.06
							1959	0.00609	0.0056	0.02235	0.01314	0.04999			3337.89	-185.41	3338.25	72.188	3339.06	-29.986	3337.89	126.89	3338.25	194.06
							1958	0.00609	0.0056	0.02235	0.01314	0.04995			3338.28	-118.41	3338.64	123.19	3339.45	146.01	3338.28	150.89	3338.64	153.06
							1957	0.00609	0.0056	0.02235	0.01311	0.04992			3338.67	119.59	3339.03	-41.813	3339.84	131.01	3338.67	109.89	3339.03	94.062
							1956	0.00609	0.00561	0.02235	0.01306	0.04988			3339.06	190.59	3339.42	146.19	3340.24	207.01	3339.06	83.894	3339.42	213.06
							1955	0.00609	0.00561	0.02235	0.01304	0.04986			3339.45	60.595	3339.81	243.19	3340.63	187.01	3339.45	44.894	3339.81	254.06
							1954	0.00609	0.00561	0.02235	0.01306	0.04982			3339.84	94.595	3340.2	218.19	3341.02	54.014	3339.84	80.894	3340.2	222.06
							1953	0.00609	0.00562	0.02237	0.01312	0.0498			3340.24	-112.41	3340.59	132.19	3341.41	72.014	3340.24	14.894	3340.59	289.06
							1952	0.00609	0.00562	0.02237	0.01323	0.04976			3340.63	-45.405	3340.98	212.19	3341.8	85.014	3340.63	-47.106	3340.98	231.06
							1951	0.00609	0.00563	0.02237	0.01333	0.04973			3341.02	77.595	3341.37	240.19	3342.19	120.01	3341.02	-63.106	3341.37	194.06
							1950	0.00609	0.00563	0.02237	0.01339	0.04971			3341.41	-142.41	3341.77	265.19	3342.58	152.01	3341.41	-51.106	3341.77	117.06
							1949	0.00609	0.00563	0.02237	0.01342	0.04967			3341.8	-39.405	3342.16	221.19	3342.97	278.01	3341.8	37.894	3342.16	76.062
							1948	0.00609	0.00564	0.02237	0.0134	0.04965			3342.19	-29.405	3342.55	115.19	3343.36	214.01	3342.19	173.89	3342.55	192.06
							1947	0.00609	0.00564	0.02237	0.01336	0.04961			3342.58	-224.41	3342.94	183.19	3343.75	176.01	3342.58	140.89	3342.94	145.06
							1946	0.00609	0.00565	0.02237	0.01334	0.04959			3342.97	-156.41	3343.33	152.19	3344.14	97.014	3342.97	12.894	3343.33	250.06
							1945	0.00609	0.00565	0.02237	0.01335	0.04955			3343.36	-220.41	3343.72	71.188	3344.54	97.014	3343.36	121.89	3343.72	211.06
							1944	0.00609	0.00565	0.02237	0.01339	0.04952			3343.75	-194.41	3344.11	116.19	3344.93	-50.986	3343.75	-36.106	3344.11	123.06
							1943	0.00609	0.00566	0.02238	0.01348	0.04949			3344.14	-148.41	3344.5	68.188	3345.32	23.014	3344.14	184.89	3344.5	169.06
							1942	0.00609	0.00566	0.0224	0.01358	0.04946			3344.54	-184.41	3344.89	63.188	3345.71	97.014	3344.54	286.89	3344.89	141.06
							1941	0.00609	0.00567	0.02242	0.01365	0.04944			3344.93	-73.405	3345.28	86.188	3346.1	134.01	3344.93	94.894	3345.28	80.062
							1940	0.00609	0.00567	0.02243	0.01368	0.0494			3345.32	-164.41	3345.67	46.188	3346.49	109.01	3345.32	52.894	3345.67	180.06
							1939	0.00609	0.00568	0.02243	0.01367	0.04938			3345.71	-338.41	3346.07	168.19	3346.88	143.01	3345.71	142.89	3346.07	210.06
							1938	0.00609	0.00568	0.02243	0.01363	0.04935			3346.1	-297.41	3346.46	159.19	3347.27	157.01	3346.1	243.89	3346.46	148.06
							1937	0.00609	0.00569	0.02243	0.0136	0.04932			3346.49	-282.41	3346.85	187.19	3347.66	322.01	3346.49	139.89	3346.85	156.06
							1936	0.00609	0.00569	0.02243	0.01359	0.04929			3346.88	-88.405	3347.24	155.19	3348.05	278.01	3346.88	154.89	3347.24	232.06
							1935	0.00609	0.0057	0.02245	0.01362	0.04926			3347.27	-3.4053	3347.63	89.188	3348.44	354.01	3347.27	176.89	3347.63	122.06
							1934	0.00609	0.0057	0.02247	0.01368	0.04924			3347.66	-8.4053	3348.02	97.188	3348.84	332.01	3347.66	170.89	3348.02	184.06
							1933	0.00609	0.00571	0.02248	0.01375	0.04921			3348.05	40.595	3348.41	110.19	3349.23	421.01	3348.05	187.89	3348.41	164.06
							1932	0.00609	0.00571	0.0225	0.0138	0.04918			3348.44	107.59	3348.8	150.19	3349.62	180.01	3348.44	180.89	3348.8	4.0615
							1931	0.00609	0.00572	0.02252	0.01383	0.04915			3348.84	78.595	3349.19	102.19	3350.01	142.01	3348.84	237.89	3349.19	79.062
							1930	0.00609	0.00572	0.02252	0.01383	0.04912			3349.23	-81.405	3349.58	17.188	3350.4	273.01	3349.23	173.89	3349.58	140.06
							1929	0.00609	0.00573	0.02253	0.0138	0.04909			3349.62	-194.41	3349.97	115.19	3350.79	126.01	3349.62	222.89	3349.97	125.06
							1928	0.00609	0.00574	0.02253	0.01376	0.04907			3350.01	-134.41	3350.37	79.188	3351.18	139.01	3350.01	269.89	3350.37	88.062
							1927	0.00609	0.00574	0.02253	0.01374	0.04904			3350.4	-102.41	3350.76	105.19	3351.57	31.014	3350.4	276.89	3350.76	4.0615
							1926	0.00609	0.00575	0.02253	0.01375	0.04901			3350.79	146.59	3351.15	67.188	3351.96	188.01	3350.79	135.89	3351.15	-42.938
							1925	0.00609	0.00575	0.02255	0.01378	0.04899			3351.18	136.59	3351.54	-43.813	3352.35	284.01	3351.18	153.89	3351.54	-31.938
							1924	0.00609	0.00576	0.02257	0.01383	0.04896			3351.57	243.59	3351.93	163.19	3352.74	201.01	3351.57	114.89	3351.93	23.062
							1923	0.00609	0.00577	0.02258	0.01388	0.04894			3351.96	169.59	3352.32	163.19	3353.14	90.014	3351.96	232.89	3352.32	-14.938
							1922	0.00609	0.00577	0.0226	0.01389	0.04892			3352.35	239.59	3352.71	-6.8125	3353.53	-53.986	3352.35	270.89	3352.71	56.062
							1921	0.00609	0.00578	0.0226	0.01388	0.04888			3352.74	64.595	3353.1	76.188	3353.92	122.01	3352.74	395.89	3353.1	231.06
							1920	0.00609	0.00578	0.02262	0.01384	0.04886			3353.14	148.59	3353.49	133.19	3354.31	31.014	3353.14	369.89	3353.49	191.06
							1919	0.00609	0.00579	0.02263	0.0138	0.04884			3353.53	87.595	3353.88	124.19	3354.7	124.01	3353.53	456.89	3353.88	175.06
							1918	0.00609	0.0058	0.02265	0.01377	0.04881			3353.92	111.59	3354.27	200.19	3355.09	257.01	3353.92	230.89	3354.27	202.06
							1917	0.00609	0.0058	0.02265	0.01378	0.04879			3354.31	112.59	3354.67	352.19	3355.48	288.01	3354.31	281.89	3354.67	247.06
							1916	0.00609	0.00581	0.02265	0.01381	0.04876			3354.7	290.59	3355.06	169.19	3355.87	495.01	3354.7	266.89	3355.06	196.06
							1915	0.00609	0.00582	0.02268	0.01384	0.04874			3355.09	84.595	3355.45	145.19	3356.26	394.01	3355.09	293.89	3355.45	57.062
							1914	0.00609	0.00582	0.0227	0.01386	0.04872			3355.48	-109.41	3355.84	212.19	3356.65	199.01	3355.48	255.89	3355.84	72.062
							1913	0.00611	0.00583	0.02272	0.01386	0.04869			3355.87	-37.405	3356.23	205.19	3357.04	255.01	3355.87	123.89	3356.23	96.062
							1912	0.00611	0.00584	0.02273	0.01383	0.04867			3356.26	-58.405	3356.62	384.19	3357.44	308.01	3356.26	48.894	3356.62	100.06
							1911	0.00611	0.00584	0.02273	0.0138	0.04865			3356.65	97.595	3357.01	413.19	3357.83	216.01	3356.65	67.894	3357.01	-105.94
							1910	0.00611	0.00585	0.02273	0.01376	0.04862			3357.04	-62.405	3357.4	342.19	3358.22	137.01	3357.04	154.89	3357.4	20.062
							1909	0.00611	0.00586	0.02273	0.01374	0.0486			3357.44	35.595	3357.79	374.19	3358.61	167.01	3357.44	176.89	3357.79	6.0615
							1908	0.00611	0.00587	0.02273	0.01374	0.04858			3357.83	-98.405	3358.18	328.19	3359	211.01	3357.83	189.89	3358.18	152.06
							1907	0.00611	0.00587	0.02275	0.01375	0.04855			3358.22	-62.405	3358.57	330.19	3359.39	142.01	3358.22	401.89	3358.57	237.06
							1906	0.00611	0.00588	0.02275	0.01377	0.04853			3358.61	-81.405	3358.97	296.19	3359.78	69.014	3358.61	375.89	3358.97	92.062
							1905	0.00611	0.00589	0.02277	0.01378	0.04851			3359	-55.405	3359.36	298.19	3360.17	-31.986	3359	306.89	3359.36	17.062
							1904	0.00611	0.00589	0.02277	0.01377	0.04848			3359.39	-3.4053	3359.75	251.19	3360.56	166.01	3359.39	282.89	3359.75	-12.938
							1903	0.00611	0.0059	0.02278	0.01375	0.04846			3359.78	-69.405	3360.14	139.19	3360.95	338.01	3359.78	352.89	3360.14	-0.93848
							1902	0.00611	0.00591	0.02278	0.01372	0.04844			3360.17	48.595	3360.53	25.188	3361.34	354.01	3360.17	427.89	3360.53	52.062
							1901	0.00611	0.00592	0.02278	0.0137	0.04841			3360.56	-76.405	3360.92	46.188	3361.74	343.01	3360.56	340.89	3360.92	65.062
							1900	0.00611	0.00592	0.0228	0.01368	0.04839			3360.95	3.5947	3361.31	17.188	3362.13	226.01	3360.95	168.89	3361.31	162.06
							1899	0.00613	0.00593	0.0228	0.01368	0.04836			3361.34	14.595	3361.7	79.188	3362.52	251.01	3361.34	68.894	3361.7	271.06
							1898	0.00613	0.00594	0.02283	0.01369	0.04834			3361.74	4.5947	3362.09	210.19	3362.91	393.01	3361.74	197.89	3362.09	277.06
							1897	0.00613	0.00595	0.02285	0.0137	0.04832			3362.13	41.595	3362.48	183.19	3363.3	250.01	3362.13	222.89	3362.48	253.06
							1896	0.00613	0.00595	0.02287	0.01369	0.04829			3362.52	35.595	3362.87	350.19	3363.69	278.01	3362.52	125.89	3362.87	142.06
							1895	0.00613	0.00596	0.02287	0.01367	0.04827			3362.91	-10.405	3363.27	399.19	3364.08	225.01	3362.91	92.894	3363.27	-74.938
							1894	0.00613	0.00597	0.02287	0.01364	0.04825			3363.3	-57.405	3363.66	246.19	3364.47	276.01	3363.3	85.894	3363.66	-91.938
							1893	0.00613	0.00598	0.02287	0.01361	0.04824			3363.69	-83.405	3364.05	393.19	3364.86	385.01	3363.69	190.89	3364.05	-203.94
							1892	0.00613	0.00599	0.02287	0.01359	0.04821			3364.08	-97.405	3364.44	399.19	3365.25	418.01	3364.08	136.89	3364.44	-90.938
							1891	0.00613	0.00599	0.02288	0.01358	0.04819			3364.47	37.595	3364.83	288.19	3365.64	402.01	3364.47	44.894	3364.83	-9.9385
							1890	0.00615	0.006	0.02288	0.01358	0.04816			3364.86	189.59	3365.22	342.19	3366.04	415.01	3364.86	-5.1064	3365.22	145.06
							1889	0.00615	0.00601	0.0229	0.01359	0.04814			3365.25	345.59	3365.61	349.19	3366.43	483.01	3365.25	160.89	3365.61	116.06
							1888	0.00615	0.00602	0.02293	0.01359	0.04812			3365.64	266.59	3366	262.19	3366.82	278.01	3365.64	202.89	3366	-22.938
							1887	0.00615	0.00603	0.02295	0.01358	0.04809			3366.04	139.59	3366.39	322.19	3367.21	231.01	3366.04	219.89	3366.39	17.062
							1886	0.00615	0.00604	0.02297	0.01356	0.04807			3366.43	97.595	3366.78	332.19	3367.6	230.01	3366.43	282.89	3366.78	138.06
							1885	0.00615	0.00604	0.02297	0.01353	0.04805			3366.82	158.59	3367.17	333.19	3367.99	316.01	3366.82	137.89	3367.17	40.062
							1884	0.00615	0.00605	0.02295	0.01351	0.04802			3367.21	139.59	3367.57	290.19	3368.38	73.014	3367.21	123.89	3367.57	-18.938
							1883	0.00615	0.00606	0.02295	0.01349	0.048			3367.6	129.59	3367.96	321.19	3368.77	110.01	3367.6	166.89	3367.96	114.06
							1882	0.00615	0.00607	0.02297	0.0135	0.04798			3367.99	166.59	3368.35	153.19	3369.16	244.01	3367.99	100.89	3368.35	188.06
							1881	0.00617	0.00608	0.02298	0.0135	0.04795			3368.38	47.595	3368.74	207.19	3369.55	250.01	3368.38	25.894	3368.74	54.062
							1880	0.00617	0.00609	0.023	0.01351	0.04793			3368.77	-12.405	3369.13	222.19	3369.94	302.01	3368.77	104.89	3369.13	-67.938
							1879	0.00617	0.00609	0.02302	0.01351	0.04791			3369.16	-45.405	3369.52	293.19	3370.34	451.01	3369.16	164.89	3369.52	25.062
							1878	0.00617	0.0061	0.02303	0.0135	0.04789			3369.55	-16.405	3369.91	114.19	3370.73	457.01	3369.55	196.89	3369.91	58.062
							1877	0.00617	0.00611	0.02303	0.01348	0.04787			3369.94	-43.405	3370.3	193.19	3371.12	281.01	3369.94	216.89	3370.3	145.06
							1876	0.00617	0.00612	0.02305	0.01348	0.04785			3370.34	-141.41	3370.69	301.19	3371.51	50.014	3370.34	215.89	3370.69	77.062
							1875	0.00617	0.00613	0.02307	0.01348	0.04782			3370.73	-19.405	3371.08	276.19	3371.9	110.01	3370.73	74.894	3371.08	-107.94
							1874	0.00617	0.00614	0.02308	0.01348	0.0478			3371.12	-19.405	3371.47	212.19	3372.29	232.01	3371.12	113.89	3371.47	-235.94
							1873	0.00619	0.00615	0.0231	0.0135	0.04778			3371.51	-1.4053	3371.87	227.19	3372.68	200.01	3371.51	116.89	3371.87	-87.938
							1872	0.00619	0.00616	0.02313	0.01351	0.04775			3371.9	-32.405	3372.26	120.19	3373.07	145.01	3371.9	19.894	3372.26	-99.938
							1871	0.00619	0.00617	0.02315	0.01351	0.04773			3372.29	-149.41	3372.65	137.19	3373.46	141.01	3372.29	55.894	3372.65	-94.938
							1870	0.00619	0.00618	0.02317	0.01352	0.04771			3372.68	-153.41	3373.04	160.19	3373.85	221.01	3372.68	115.89	3373.04	-8.9385
							1869	0.00619	0.00619	0.02318	0.01352	0.04768			3373.07	-180.41	3373.43	103.19	3374.24	207.01	3373.07	23.894	3373.43	-33.938
							1868	0.00619	0.0062	0.0232	0.01352	0.04767			3373.46	-80.405	3373.82	179.19	3374.64	110.01	3373.46	9.8936	3373.82	-69.938
							1867	0.00619	0.00621	0.0232	0.01354	0.04765			3373.85	-73.405	3374.21	134.19	3375.03	186.01	3373.85	-68.106	3374.21	-69.938
							1866	0.00621	0.00622	0.02323	0.01356	0.04762			3374.24	-54.405	3374.6	111.19	3375.42	242.01	3374.24	55.894	3374.6	-75.938
							1865	0.00621	0.00623	0.02325	0.01358	0.0476			3374.64	83.595	3374.99	94.188	3375.81	257.01	3374.64	18.894	3374.99	23.062
							1864	0.00621	0.00624	0.02327	0.0136	0.04758			3375.03	104.59	3375.38	179.19	3376.2	56.014	3375.03	90.894	3375.38	87.062
							1863	0.00621	0.00625	0.0233	0.01361	0.04755			3375.42	-30.405	3375.77	213.19	3376.59	9.0137	3375.42	178.89	3375.77	49.062
							1862	0.00621	0.00626	0.02332	0.01362	0.04753			3375.81	-39.405	3376.17	247.19	3376.98	147.01	3375.81	204.89	3376.17	193.06
							1861	0.00621	0.00627	0.02332	0.01363	0.04751			3376.2	83.595	3376.56	99.188	3377.37	132.01	3376.2	196.89	3376.56	229.06
							1860	0.00621	0.00628	0.02333	0.01366	0.04748			3376.59	149.59	3376.95	214.19	3377.76	112.01	3376.59	117.89	3376.95	280.06
							1859	0.00623	0.00629	0.02333	0.01369	0.04747			3376.98	57.595	3377.34	258.19	3378.15	199.01	3376.98	113.89	3377.34	60.062
							1858	0.00623	0.0063	0.02337	0.01375	0.04745			3377.37	120.59	3377.73	293.19	3378.54	144.01	3377.37	63.894	3377.73	11.062
							1857	0.00623	0.00631	0.02338	0.0138	0.04742			3377.76	-26.405	3378.12	176.19	3378.94	181.01	3377.76	103.89	3378.12	90.062
							1856	0.00623	0.00632	0.0234	0.01384	0.0474			3378.15	-94.405	3378.51	129.19	3379.33	91.014	3378.15	62.894	3378.51	87.062
							1855	0.00623	0.00633	0.02343	0.01386	0.04738			3378.54	74.595	3378.9	261.19	3379.72	113.01	3378.54	31.894	3378.9	93.062
							1854	0.00623	0.00634	0.02343	0.01386	0.04735			3378.94	261.59	3379.29	206.19	3380.11	296.01	3378.94	206.89	3379.29	121.06
							1853	0.00625	0.00635	0.02345	0.01386	0.04733			3379.33	197.59	3379.68	226.19	3380.5	159.01	3379.33	290.89	3379.68	15.062
							1852	0.00625	0.00636	0.02347	0.01389	0.04732			3379.72	213.59	3380.07	195.19	3380.89	346.01	3379.72	253.89	3380.07	-44.938
							1851	0.00625	0.00637	0.02348	0.01394	0.04729			3380.11	81.595	3380.47	90.188	3381.28	253.01	3380.11	130.89	3380.47	-98.938
							1850	0.00625	0.00638	0.02352	0.01401	0.04727			3380.5	-23.405	3380.86	178.19	3381.67	230.01	3380.5	163.89	3380.86	60.062
							1849	0.00625	0.00639	0.02353	0.01408	0.04725			3380.89	19.595	3381.25	138.19	3382.06	209.01	3380.89	271.89	3381.25	71.062
							1848	0.00625	0.0064	0.02355	0.01413	0.04722			3381.28	62.595	3381.64	63.188	3382.45	365.01	3381.28	109.89	3381.64	134.06
							1847	0.00625	0.00642	0.02357	0.01416	0.04721			3381.67	135.59	3382.03	-18.813	3382.84	260.01	3381.67	24.894	3382.03	-35.938
							1846	0.00627	0.00643	0.02358	0.01417	0.04719			3382.06	28.595	3382.42	15.188	3383.24	199.01	3382.06	76.894	3382.42	-93.938
							1845	0.00627	0.00644	0.0236	0.01417	0.04716			3382.45	-51.405	3382.81	1.1875	3383.63	118.01	3382.45	168.89	3382.81	-48.938
							1844	0.00627	0.00645	0.02362	0.01419	0.04714			3382.84	79.595	3383.2	67.188	3384.02	105.01	3382.84	206.89	3383.2	-10.938
							1843	0.00627	0.00646	0.02365	0.01423	0.04712			3383.24	72.595	3383.59	252.19	3384.41	141.01	3383.24	151.89	3383.59	-25.938
							1842	0.00627	0.00647	0.02368	0.0143	0.04711			3383.63	146.59	3383.98	181.19	3384.8	-1.9863	3383.63	49.894	3383.98	-169.94
							1841	0.00627	0.00648	0.0237	0.01438	0.04708			3384.02	186.59	3384.37	101.19	3385.19	216.01	3384.02	232.89	3384.37	33.062
							1840	0.0063	0.0065	0.02372	0.01445	0.04706			3384.41	-49.405	3384.77	281.19	3385.58	367.01	3384.41	160.89	3384.77	-4.9385
							1839	0.0063	0.00651	0.02373	0.01448	0.04704			3384.8	189.59	3385.16	230.19	3385.97	376.01	3384.8	39.894	3385.16	-90.938
							1838	0.0063	0.00652	0.02375	0.01448	0.04702			3385.19	188.59	3385.55	87.188	3386.36	188.01	3385.19	78.894	3385.55	-46.938
							1837	0.0063	0.00653	0.02378	0.01447	0.047			3385.58	188.59	3385.94	174.19	3386.75	239.01	3385.58	101.89	3385.94	-94.938
							1836	0.0063	0.00654	0.02382	0.01448	0.04698			3385.97	181.59	3386.33	61.188	3387.14	267.01	3385.97	21.894	3386.33	42.062
							1835	0.0063	0.00655	0.02383	0.01452	0.04695			3386.36	136.59	3386.72	141.19	3387.54	328.01	3386.36	-32.106	3386.72	80.062
							1834	0.00632	0.00657	0.02385	0.0146	0.04694			3386.75	63.595	3387.11	157.19	3387.93	258.01	3386.75	-57.106	3387.11	20.062
							1833	0.00632	0.00658	0.02388	0.01469	0.04692			3387.14	63.595	3387.5	231.19	3388.32	124.01	3387.14	18.894	3387.5	52.062
							1832	0.00632	0.00659	0.02392	0.01476	0.04689			3387.54	85.595	3387.89	166.19	3388.71	93.014	3387.54	288.89	3387.89	-111.94
							1831	0.00632	0.0066	0.02393	0.0148	0.04688			3387.93	79.595	3388.28	119.19	3389.1	-33.986	3387.93	242.89	3388.28	-103.94
							1830	0.00632	0.00662	0.02397	0.0148	0.04686			3388.32	91.595	3388.67	51.188	3389.49	72.014	3388.32	94.894	3388.67	-139.94
							1829	0.00632	0.00663	0.024	0.01478	0.04684			3388.71	254.59	3389.07	27.188	3389.88	199.01	3388.71	56.894	3389.07	107.06
							1828	0.00634	0.00664	0.02403	0.01478	0.04682			3389.1	60.595	3389.46	-51.813	3390.27	203.01	3389.1	164.89	3389.46	9.0615
							1827	0.00634	0.00665	0.02407	0.01482	0.0468			3389.49	174.59	3389.85	-10.813	3390.66	146.01	3389.49	277.89	3389.85	-80.938
							1826	0.00634	0.00666	0.02408	0.01489	0.04678			3389.88	77.595	3390.24	67.188	3391.05	197.01	3389.88	225.89	3390.24	-159.94
							1825	0.00634	0.00668	0.0241	0.01498	0.04676			3390.27	66.595	3390.63	68.188	3391.45	50.014	3390.27	104.89	3390.63	-79.938
							1824	0.00634	0.00669	0.02413	0.01505	0.04674			3390.66	-29.405	3391.02	239.19	3391.84	125.01	3390.66	59.894	3391.02	78.062
							1823	0.00636	0.0067	0.02415	0.0151	0.04673			3391.05	105.59	3391.41	83.188	3392.23	45.014	3391.05	102.89	3391.41	-82.938
							1822	0.00636	0.00672	0.02418	0.01509	0.04671			3391.45	-40.405	3391.8	139.19	3392.62	150.01	3391.45	190.89	3391.8	-83.938
							1821	0.00636	0.00673	0.02422	0.01507	0.04669			3391.84	115.59	3392.19	68.188	3393.01	217.01	3391.84	87.894	3392.19	-66.938
							1820	0.00636	0.00674	0.02423	0.01504	0.04667			3392.23	196.59	3392.58	-3.8125	3393.4	84.014	3392.23	49.894	3392.58	-86.938
							1819	0.00636	0.00675	0.02425	0.01506	0.04665			3392.62	156.59	3392.97	128.19	3393.79	76.014	3392.62	166.89	3392.97	-114.94
							1818	0.00636	0.00677	0.02427	0.01513	0.04664			3393.01	-95.405	3393.37	-2.8125	3394.18	-81.986	3393.01	177.89	3393.37	-197.94
							1817	0.00638	0.00678	0.02428	0.01523	0.04661			3393.4	-116.41	3393.76	-115.81	3394.57	14.014	3393.4	133.89	3393.76	-91.938
							1816	0.00638	0.00679	0.02432	0.0153	0.0466			3393.79	36.595	3394.15	-61.813	3394.96	3.0137	3393.79	40.894	3394.15	-95.938
							1815	0.00638	0.00681	0.02433	0.01533	0.04658			3394.18	28.595	3394.54	-148.81	3395.35	-3.9863	3394.18	43.894	3394.54	-151.94
							1814	0.00638	0.00682	0.02438	0.01531	0.04656			3394.57	86.595	3394.93	-50.813	3395.74	48.014	3394.57	-63.106	3394.93	-271.94
							1813	0.00638	0.00683	0.02442	0.01527	0.04654			3394.96	23.595	3395.32	-97.813	3396.14	35.014	3394.96	-103.11	3395.32	-205.94
							1812	0.0064	0.00684	0.02443	0.01523	0.04653			3395.35	110.59	3395.71	-177.81	3396.53	56.014	3395.35	-17.106	3395.71	-118.94
							1811	0.0064	0.00686	0.02445	0.01525	0.04652			3395.74	171.59	3396.1	11.188	3396.92	155.01	3395.74	108.89	3396.1	-77.938
							1810	0.0064	0.00687	0.02447	0.01531	0.04649			3396.14	273.59	3396.49	-33.813	3397.31	154.01	3396.14	101.89	3396.49	-222.94
							1809	0.0064	0.00688	0.02452	0.01539	0.04648			3396.53	126.59	3396.88	-178.81	3397.7	77.014	3396.53	65.894	3396.88	-128.94
							1808	0.0064	0.0069	0.02455	0.01546	0.04646			3396.92	204.59	3397.27	-71.813	3398.09	50.014	3396.92	101.89	3397.27	-75.938
							1807	0.00642	0.00691	0.02458	0.01548	0.04645			3397.31	168.59	3397.67	25.188	3398.48	192.01	3397.31	-12.106	3397.67	-87.938
							1806	0.00642	0.00692	0.02462	0.01545	0.04644			3397.7	192.59	3398.06	89.188	3398.87	174.01	3397.7	82.894	3398.06	-60.938
							1805	0.00642	0.00694	0.02465	0.01539	0.04641			3398.09	0.59473	3398.45	113.19	3399.26	138.01	3398.09	0.89355	3398.45	-85.938
							1804	0.00642	0.00695	0.02468	0.01535	0.0464			3398.48	52.595	3398.84	136.19	3399.65	90.014	3398.48	-50.106	3398.84	-63.938
							1803	0.00642	0.00696	0.0247	0.01535	0.04639			3398.87	110.59	3399.23	220.19	3400.05	204.01	3398.87	-120.11	3399.23	-45.938
							1802	0.00642	0.00698	0.02472	0.0154	0.04638			3399.26	-73.405	3399.62	65.188	3400.44	204.01	3399.26	-60.106	3399.62	-219.94
							1801	0.00644	0.00699	0.02475	0.01547	0.04635			3399.65	-50.405	3400.01	-51.813	3400.83	122.01	3399.65	134.89	3400.01	-273.94
							1800	0.00644	0.007	0.02478	0.01552	0.04634			3400.05	6.5947	3400.4	68.188	3401.22	114.01	3400.05	21.894	3400.4	-240.94
							1799	0.00644	0.00702	0.02482	0.01553	0.04633			3400.44	-49.405	3400.79	70.188	3401.61	43.014	3400.44	14.894	3400.79	-106.94
							1798	0.00644	0.00703	0.02485	0.01548	0.04632			3400.83	14.595	3401.18	28.188	3402	8.0137	3400.83	63.894	3401.18	-72.938
							1797	0.00644	0.00705	0.02488	0.01541	0.04631			3401.22	56.595	3401.57	-44.813	3402.39	16.014	3401.22	99.894	3401.57	-153.94
							1796	0.00646	0.00706	0.0249	0.01536	0.04628			3401.61	-20.405	3401.97	-133.81	3402.78	267.01	3401.61	-58.106	3401.97	-5.9385
							1795	0.00646	0.00707	0.02493	0.01534	0.04627			3402	86.595	3402.36	-140.81	3403.17	346.01	3402	55.894	3402.36	117.06
							1794	0.00646	0.00709	0.02495	0.01538	0.04626			3402.39	-56.405	3402.75	-161.81	3403.56	285.01	3402.39	-50.106	3402.75	7.0615
							1793	0.00646	0.0071	0.02498	0.01543	0.04625			3402.78	-97.405	3403.14	-106.81	3403.95	426.01	3402.78	-80.106	3403.14	-83.938
							1792	0.00646	0.00711	0.02503	0.01547	0.04624			3403.17	-137.41	3403.53	-19.813	3404.34	374.01	3403.17	53.894	3403.53	-35.938
							1791	0.00648	0.00713	0.02507	0.01547	0.04622			3403.56	-132.41	3403.92	-7.8125	3404.74	205.01	3403.56	55.894	3403.92	-35.938
							1790	0.00648	0.00714	0.02508	0.01542	0.04621			3403.95	-188.41	3404.31	-76.813	3405.13	23.014	3403.95	50.894	3404.31	-123.94
							1789	0.00648	0.00715	0.02512	0.01534	0.0462			3404.34	-100.41	3404.7	-100.81	3405.52	49.014	3404.34	-58.106	3404.7	-128.94
							1788	0.00648	0.00716	0.02515	0.01528	0.04619			3404.74	-52.405	3405.09	-61.813	3405.91	144.01	3404.74	26.894	3405.09	-213.94
							1787	0.00648	0.00718	0.02517	0.01526	0.04618			3405.13	-79.405	3405.48	27.188	3406.3	213.01	3405.13	-63.106	3405.48	-344.94
							1786	0.0065	0.00719	0.0252	0.01529	0.04616			3405.52	-18.405	3405.87	1.1875	3406.69	178.01	3405.52	-22.106	3405.87	-248.94
							1785	0.0065	0.0072	0.02523	0.01533	0.04615			3405.91	80.595	3406.27	19.188	3407.08	-125.99	3405.91	53.894	3406.27	-180.94
							1784	0.0065	0.00722	0.02527	0.01536	0.04614			3406.3	59.595	3406.66	-54.813	3407.47	-177.99	3406.3	21.894	3406.66	-141.94
							1783	0.0065	0.00723	0.0253	0.01534	0.04614			3406.69	-99.405	3407.05	-116.81	3407.86	-69.986	3406.69	-65.106	3407.05	-122.94
							1782	0.0065	0.00724	0.02533	0.01528	0.04613			3407.08	-203.41	3407.44	-10.813	3408.25	11.014	3407.08	-40.106	3407.44	-137.94
							1781	0.00652	0.00726	0.02538	0.0152	0.04612			3407.47	-124.41	3407.83	74.188	3408.65	62.014	3407.47	36.894	3407.83	-27.938
							1780	0.00652	0.00727	0.02542	0.01514	0.04611			3407.86	-141.41	3408.22	-35.813	3409.04	219.01	3407.86	47.894	3408.22	8.0615
							1779	0.00652	0.00728	0.02543	0.01513	0.04609			3408.25	-183.41	3408.61	-96.813	3409.43	238.01	3408.25	-43.106	3408.61	-95.938
							1778	0.00652	0.00729	0.02548	0.01517	0.04609			3408.65	-95.405	3409	-50.813	3409.82	97.014	3408.65	-125.11	3409	-122.94
							1777	0.00654	0.00731	0.02552	0.0152	0.04608			3409.04	-114.41	3409.39	8.1875	3410.21	117.01	3409.04	-40.106	3409.39	-13.938
							1776	0.00654	0.00732	0.02555	0.01522	0.04607			3409.43	62.595	3409.78	66.188	3410.6	145.01	3409.43	141.89	3409.78	84.062
							1775	0.00654	0.00733	0.02557	0.0152	0.04606			3409.82	36.595	3410.17	3.1875	3410.99	221.01	3409.82	239.89	3410.17	51.062
							1774	0.00654	0.00734	0.0256	0.01514	0.04606			3410.21	-54.405	3410.57	-55.813	3411.38	303.01	3410.21	146.89	3410.57	58.062
							1773	0.00654	0.00736	0.02563	0.01508	0.04605			3410.6	-24.405	3410.96	-26.813	3411.77	82.014	3410.6	53.894	3410.96	12.062
							1772	0.00656	0.00737	0.02567	0.01504	0.04605			3410.99	58.595	3411.35	82.188	3412.16	145.01	3410.99	35.894	3411.35	104.06
							1771	0.00656	0.00738	0.0257	0.01504	0.04604			3411.38	23.595	3411.74	85.188	3412.55	292.01	3411.38	36.894	3411.74	38.062
							1770	0.00656	0.00739	0.02573	0.01508	0.04604			3411.77	-12.405	3412.13	80.188	3412.95	451.01	3411.77	75.894	3412.13	-46.938
							1769	0.00656	0.00741	0.02575	0.01513	0.04602			3412.16	-97.405	3412.52	95.188	3413.34	230.01	3412.16	93.894	3412.52	60.062
							1768	0.00656	0.00742	0.02578	0.01514	0.04602			3412.55	29.595	3412.91	110.19	3413.73	173.01	3412.55	36.894	3412.91	0.06152
							1767	0.00658	0.00743	0.02582	0.0151	0.04601			3412.95	88.595	3413.3	-157.81	3414.12	273.01	3412.95	102.89	3413.3	-13.938
							1766	0.00658	0.00744	0.02585	0.01504	0.04601			3413.34	36.595	3413.69	-173.81	3414.51	329.01	3413.34	106.89	3413.69	-126.94
							1765	0.00658	0.00745	0.02587	0.01499	0.046			3413.73	91.595	3414.08	44.188	3414.9	2.0137	3413.73	1.8936	3414.08	-94.938
							1764	0.00658	0.00747	0.0259	0.01498	0.046			3414.12	23.595	3414.47	-104.81	3415.29	-93.986	3414.12	-33.106	3414.47	-65.938
							1763	0.0066	0.00748	0.02593	0.015	0.046			3414.51	113.59	3414.87	-116.81	3415.68	-83.986	3414.51	-192.11	3414.87	-8.9385
							1762	0.0066	0.00749	0.02595	0.01505	0.04599			3414.9	142.59	3415.26	-150.81	3416.07	121.01	3414.9	-72.106	3415.26	-27.938
							1761	0.0066	0.0075	0.02598	0.01509	0.04599			3415.29	7.5947	3415.65	-99.813	3416.46	120.01	3415.29	30.894	3415.65	61.062
							1760	0.0066	0.00751	0.02603	0.0151	0.04599			3415.68	-65.405	3416.04	-136.81	3416.85	59.014	3415.68	10.894	3416.04	12.062
							1759	0.0066	0.00753	0.02607	0.01508	0.04598			3416.07	133.59	3416.43	-179.81	3417.25	187.01	3416.07	-106.11	3416.43	83.062
							1758	0.00663	0.00754	0.0261	0.01506	0.04598			3416.46	135.59	3416.82	-56.813	3417.64	206.01	3416.46	-42.106	3416.82	14.062
							1757	0.00663	0.00755	0.02612	0.01504	0.04598			3416.85	17.595	3417.21	3.1875	3418.03	230.01	3416.85	56.894	3417.21	116.06
							1756	0.00663	0.00756	0.02613	0.01506	0.04598			3417.25	-21.405	3417.6	-17.813	3418.42	174.01	3417.25	100.89	3417.6	9.0615
							1755	0.00663	0.00757	0.02615	0.0151	0.04598			3417.64	6.5947	3417.99	36.188	3418.81	20.014	3417.64	49.894	3417.99	-26.938
							1754	0.00665	0.00758	0.02618	0.01515	0.04598			3418.03	63.595	3418.38	-7.8125	3419.2	26.014	3418.03	299.89	3418.38	40.062
							1753	0.00665	0.00759	0.02623	0.01518	0.04598			3418.42	114.59	3418.77	-21.813	3419.59	79.014	3418.42	124.89	3418.77	-16.938
							1752	0.00665	0.00761	0.02628	0.01519	0.04598			3418.81	260.59	3419.17	-33.813	3419.98	-81.986	3418.81	25.894	3419.17	-77.938
							1751	0.00665	0.00762	0.02632	0.01519	0.04598			3419.2	266.59	3419.56	-156.81	3420.37	21.014	3419.2	111.89	3419.56	-14.938
							1750	0.00665	0.00763	0.02635	0.01518	0.04598			3419.59	253.59	3419.95	-179.81	3420.76	-1.9863	3419.59	-19.106	3419.95	-39.938
							1749	0.00667	0.00764	0.02637	0.0152	0.04598			3419.98	275.59	3420.34	-116.81	3421.15	-58.986	3419.98	-123.11	3420.34	114.06
							1748	0.00667	0.00765	0.02638	0.01524	0.04598			3420.37	160.59	3420.73	-217.81	3421.55	2.0137	3420.37	-269.11	3420.73	205.06
							1747	0.00667	0.00766	0.02643	0.01529	0.04598			3420.76	27.595	3421.12	-194.81	3421.94	-98.986	3420.76	-354.11	3421.12	38.062
							1746	0.00667	0.00767	0.02648	0.01533	0.04598			3421.15	197.59	3421.51	-203.81	3422.33	-22.986	3421.15	-160.11	3421.51	-14.938
							1745	0.00669	0.00768	0.02653	0.01536	0.04598			3421.55	262.59	3421.9	-208.81	3422.72	-58.986	3421.55	-91.106	3421.9	59.062
							1744	0.00669	0.00769	0.02658	0.01538	0.04599			3421.94	312.59	3422.29	-250.81	3423.11	-68.986	3421.94	-27.106	3422.29	36.062
							1743	0.00669	0.0077	0.02662	0.01539	0.04599			3422.33	171.59	3422.68	-128.81	3423.5	-39.986	3422.33	18.894	3422.68	-21.938
							1742	0.00669	0.00771	0.02663	0.01542	0.04599			3422.72	382.59	3423.07	-122.81	3423.89	128.01	3422.72	75.894	3423.07	-66.938
							1741	0.00671	0.00772	0.02665	0.01546	0.04599			3423.11	215.59	3423.47	-64.813	3424.28	120.01	3423.11	148.89	3423.47	-93.938
							1740	0.00671	0.00773	0.02668	0.01551	0.046			3423.5	65.595	3423.86	-62.813	3424.67	-94.986	3423.5	-43.106	3423.86	-68.938
							1739	0.00671	0.00774	0.02673	0.01556	0.046			3423.89	-142.41	3424.25	-106.81	3425.06	-64.986	3423.89	8.8936	3424.25	-12.938
							1738	0.00671	0.00775	0.02678	0.0156	0.04601			3424.28	-70.405	3424.64	-7.8125	3425.45	-194.99	3424.28	-36.106	3424.64	-32.938
							1737	0.00673	0.00776	0.02683	0.01563	0.04601			3424.67	56.595	3425.03	-111.81	3425.85	-245.99	3424.67	-83.106	3425.03	74.062
							1736	0.00673	0.00777	0.02687	0.01566	0.04601			3425.06	-17.405	3425.42	-118.81	3426.24	-240.99	3425.06	-137.11	3425.42	135.06
							1735	0.00673	0.00778	0.02688	0.01571	0.04602			3425.45	-75.405	3425.81	-120.81	3426.63	-235.99	3425.45	-82.106	3425.81	183.06
							1734	0.00673	0.00779	0.02692	0.01575	0.04602			3425.85	188.59	3426.2	-68.813	3427.02	-196.99	3425.85	-17.106	3426.2	95.062
							1733	0.00675	0.0078	0.02697	0.01579	0.04604			3426.24	124.59	3426.59	12.188	3427.41	-11.986	3426.24	-44.106	3426.59	144.06
							1732	0.00675	0.00781	0.02702	0.01584	0.04605			3426.63	48.595	3426.98	-14.813	3427.8	-178.99	3426.63	81.894	3426.98	122.06
							1731	0.00675	0.00782	0.02707	0.01588	0.04605			3427.02	-39.405	3427.37	47.188	3428.19	-78.986	3427.02	9.8936	3427.37	15.062
							1730	0.00675	0.00783	0.0271	0.01593	0.04606			3427.41	-72.405	3427.77	-28.813	3428.58	-121.99	3427.41	57.894	3427.77	124.06
							1729	0.00677	0.00784	0.02713	0.01598	0.04607			3427.8	13.595	3428.16	-30.813	3428.97	-84.986	3427.8	61.894	3428.16	142.06
							1728	0.00677	0.00785	0.02718	0.01603	0.04607			3428.19	192.59	3428.55	63.188	3429.36	-137.99	3428.19	56.894	3428.55	39.062
							1727	0.00677	0.00786	0.02722	0.01608	0.04608			3428.58	168.59	3428.94	-13.813	3429.75	-133.99	3428.58	159.89	3428.94	47.062
							1726	0.00677	0.00787	0.02727	0.01614	0.04609			3428.97	19.595	3429.33	-63.813	3430.15	45.014	3428.97	207.89	3429.33	24.062
							1725	0.00679	0.00788	0.02732	0.01618	0.04611			3429.36	-95.405	3429.72	73.188	3430.54	11.014	3429.36	112.89	3429.72	51.062
							1724	0.00679	0.00789	0.02737	0.01622	0.04611			3429.75	-178.41	3430.11	-62.813	3430.93	-307.99	3429.75	36.894	3430.11	163.06
							1723	0.00679	0.0079	0.02742	0.01627	0.04612			3430.15	-195.41	3430.5	-104.81	3431.32	-291.99	3430.15	2.8936	3430.5	156.06
							1722	0.00679	0.00791	0.02747	0.01632	0.04613			3430.54	7.5947	3430.89	-88.813	3431.71	-140.99	3430.54	-68.106	3430.89	101.06
							1721	0.00681	0.00792	0.02753	0.01638	0.04614			3430.93	104.59	3431.28	-129.81	3432.1	-119.99	3430.93	33.894	3431.28	-37.938
							1720	0.00681	0.00792	0.02758	0.01644	0.04615			3431.32	12.595	3431.67	0.1875	3432.49	-137.99	3431.32	184.89	3431.67	-18.938
							1719	0.00681	0.00793	0.02763	0.01648	0.04616			3431.71	-1.4053	3432.07	-12.813	3432.88	-133.99	3431.71	177.89	3432.07	11.062
							1718	0.00681	0.00794	0.02768	0.01651	0.04618			3432.1	-16.405	3432.46	-0.8125	3433.27	-40.986	3432.1	118.89	3432.46	-81.938
							1717	0.00683	0.00795	0.02773	0.01653	0.04619			3432.49	1.5947	3432.85	-22.813	3433.66	-15.986	3432.49	53.894	3432.85	-80.938
							1716	0.00683	0.00796	0.0278	0.01656	0.0462			3432.88	-132.41	3433.24	-67.813	3434.05	-165.99	3432.88	73.894	3433.24	5.0615
							1715	0.00683	0.00797	0.02785	0.01662	0.04621			3433.27	-195.41	3433.63	-171.81	3434.45	-67.986	3433.27	54.894	3433.63	31.062
							1714	0.00685	0.00797	0.0279	0.01668	0.04624			3433.66	-205.41	3434.02	-143.81	3434.84	-57.986	3433.66	71.894	3434.02	-31.938
							1713	0.00685	0.00798	0.02795	0.01675	0.04625			3434.05	-162.41	3434.41	-98.813	3435.23	-174.99	3434.05	-71.106	3434.41	-65.938
							1712	0.00685	0.00799	0.028	0.01678	0.04626			3434.45	-75.405	3434.8	-237.81	3435.62	-24.986	3434.45	18.894	3434.8	-44.938
							1711	0.00685	0.008	0.02807	0.0168	0.04627			3434.84	-43.405	3435.19	-131.81	3436.01	-76.986	3434.84	13.894	3435.19	30.062
							1710	0.00687	0.00801	0.02813	0.0168	0.04629			3435.23	-60.405	3435.58	-6.8125	3436.4	84.014	3435.23	60.894	3435.58	48.062
							1709	0.00687	0.00802	0.0282	0.01682	0.04631			3435.62	-50.405	3435.97	27.188	3436.79	9.0137	3435.62	164.89	3435.97	-12.938
							1708	0.00687	0.00802	0.02825	0.01686	0.04632			3436.01	-45.405	3436.37	-57.813	3437.18	-64.986	3436.01	40.894	3436.37	-145.94
							1707	0.00689	0.00803	0.02832	0.01692	0.04634			3436.4	-66.405	3436.76	97.188	3437.57	30.014	3436.4	-60.106	3436.76	-224.94
							1706	0.00689	0.00804	0.02837	0.01696	0.04635			3436.79	1.5947	3437.15	-0.8125	3437.96	-18.986	3436.79	-22.106	3437.15	-98.938
							1705	0.00689	0.00805	0.02842	0.01698	0.04638			3437.18	-167.41	3437.54	-124.81	3438.35	-28.986	3437.18	-35.106	3437.54	-163.94
							1704	0.00689	0.00805	0.02847	0.01697	0.04639			3437.57	-93.405	3437.93	-62.813	3438.75	2.0137	3437.57	89.894	3437.93	-163.94
							1703	0.00691	0.00806	0.02853	0.01695	0.04641			3437.96	-155.41	3438.32	-186.81	3439.14	-161.99	3437.96	70.894	3438.32	-102.94
							1702	0.00691	0.00807	0.0286	0.01693	0.04642			3438.35	-325.41	3438.71	-124.81	3439.53	-205.99	3438.35	196.89	3438.71	-142.94
							1701	0.00691	0.00808	0.02868	0.01695	0.04645			3438.75	-90.405	3439.1	-100.81	3439.92	-3.9863	3438.75	168.89	3439.1	-143.94
							1700	0.00693	0.00809	0.02873	0.01699	0.04646			3439.14	-54.405	3439.49	-43.813	3440.31	88.014	3439.14	189.89	3439.49	-5.9385
							1699	0.00693	0.00808	0.0288	0.01704	0.04648			3439.53	-33.405	3439.88	13.188	3440.7	29.014	3439.53	192.89	3439.88	-142.94
							1698	0.00693	0.00808	0.02885	0.01705	0.04651			3439.92	-200.41	3440.27	-36.813	3441.09	100.01	3439.92	289.89	3440.27	-148.94
							1697	0.00693	0.00808	0.0289	0.01702	0.04653			3440.31	-294.41	3440.67	-38.813	3441.48	-87.986	3440.31	225.89	3440.67	89.062
							1696	0.00696	0.00808	0.02897	0.01697	0.04654			3440.7	-194.41	3441.06	-11.813	3441.87	115.01	3440.7	90.894	3441.06	16.062
							1695	0.00696	0.00808	0.02905	0.01693	0.04656			3441.09	-233.41	3441.45	-65.813	3442.26	84.014	3441.09	136.89	3441.45	-117.94
							1694	0.00696	0.00808	0.02912	0.01694	0.04659			3441.48	-179.41	3441.84	-159.81	3442.65	19.014	3441.48	188.89	3441.84	-105.94
							1693	0.00698	0.00808	0.02917	0.01697	0.04661			3441.87	-118.41	3442.23	-94.813	3443.05	-49.986	3441.87	66.894	3442.23	-4.9385
							1692	0.00698	0.00807	0.02922	0.01702	0.04664			3442.26	32.595	3442.62	77.188	3443.44	-15.986	3442.26	111.89	3442.62	-72.938
							1691	0.00698	0.00807	0.02928	0.01702	0.04666			3442.65	68.595	3443.01	-96.813	3443.83	-57.986	3442.65	132.89	3443.01	36.062
							1690	0.007	0.00807	0.02933	0.01698	0.04668			3443.05	36.595	3443.4	-161.81	3444.22	-116.99	3443.05	221.89	3443.4	41.062
							1689	0.007	0.00807	0.0294	0.01692	0.04671			3443.44	-35.405	3443.79	-176.81	3444.61	-302.99	3443.44	183.89	3443.79	-73.938
							1688	0.007	0.00807	0.02948	0.01688	0.04673			3443.83	88.595	3444.18	-77.813	3445	-183.99	3443.83	92.894	3444.18	-58.938
							1687	0.00702	0.00807	0.02955	0.01688	0.04675			3444.22	120.59	3444.57	-101.81	3445.39	63.014	3444.22	103.89	3444.57	-256.94
							1686	0.00702	0.00807	0.02962	0.01691	0.04678			3444.61	-31.405	3444.97	-81.813	3445.78	111.01	3444.61	-11.106	3444.97	-104.94
							1685	0.00702	0.00807	0.02965	0.01694	0.0468			3445	-88.405	3445.36	-99.813	3446.17	-121.99	3445	92.894	3445.36	-156.94
							1684	0.00702	0.00806	0.02972	0.01694	0.04684			3445.39	-117.41	3445.75	-177.81	3446.56	-187.99	3445.39	101.89	3445.75	-143.94
							1683	0.00704	0.00806	0.02978	0.01689	0.04686			3445.78	-55.405	3446.14	-126.81	3446.95	-148.99	3445.78	144.89	3446.14	-124.94
							1682	0.00704	0.00806	0.02987	0.01682	0.04688			3446.17	85.595	3446.53	-173.81	3447.35	-140.99	3446.17	14.894	3446.53	-29.938
							1681	0.00704	0.00806	0.02993	0.01677	0.04691			3446.56	-68.405	3446.92	-240.81	3447.74	-90.986	3446.56	58.894	3446.92	-59.938
							1680	0.00706	0.00806	0.03002	0.01677	0.04694			3446.95	-66.405	3447.31	-289.81	3448.13	-187.99	3446.95	-10.106	3447.31	-30.938
							1679	0.00706	0.00806	0.03007	0.01681	0.04696			3447.35	-169.41	3447.7	-313.81	3448.52	-260.99	3447.35	128.89	3447.7	-173.94
							1678	0.00706	0.00806	0.03012	0.01685	0.047			3447.74	-254.41	3448.09	-218.81	3448.91	-4.9863	3447.74	212.89	3448.09	-131.94
							1677	0.00708	0.00806	0.03018	0.01684	0.04702			3448.13	-110.41	3448.48	-208.81	3449.3	-54.986	3448.13	187.89	3448.48	-127.94
							1676	0.00708	0.00806	0.03025	0.01679	0.04706			3448.52	-219.41	3448.87	-177.81	3449.69	-78.986	3448.52	71.894	3448.87	-139.94
							1675	0.00708	0.00806	0.03032	0.01673	0.04708			3448.91	-161.41	3449.27	-125.81	3450.08	-29.986	3448.91	-58.106	3449.27	-121.94
							1674	0.00708	0.00806	0.03038	0.01668	0.04712			3449.3	-4.4053	3449.66	-87.813	3450.47	-110.99	3449.3	-60.106	3449.66	-120.94
							1673	0.00708	0.00805	0.03045	0.01668	0.04715			3449.69	-25.405	3450.05	111.19	3450.86	-104.99	3449.69	-35.106	3450.05	-76.938
							1672	0.00708	0.00805	0.0305	0.01672	0.04718			3450.08	15.595	3450.44	141.19	3451.25	24.014	3450.08	35.894	3450.44	-68.938
							1671	0.00708	0.00805	0.03057	0.01676	0.04721			3450.47	147.59	3450.83	18.188	3451.65	-61.986	3450.47	8.8936	3450.83	-88.938
							1670	0.00708	0.00805	0.03063	0.01675	0.04725			3450.86	-4.4053	3451.22	-52.813	3452.04	-6.9863	3450.86	117.89	3451.22	-79.938
							1669	0.00708	0.00805	0.0307	0.01671	0.04728			3451.25	31.595	3451.61	-45.813	3452.43	-122.99	3451.25	127.89	3451.61	-24.938
							1668	0.00708	0.00805	0.03077	0.01665	0.04732			3451.65	48.595	3452	-33.813	3452.82	-88.986	3451.65	-17.106	3452	31.062
							1667	0.0071	0.00805	0.03085	0.01662	0.04734			3452.04	-10.405	3452.39	69.188	3453.21	79.014	3452.04	-30.106	3452.39	17.062
							1666	0.0071	0.00805	0.03092	0.01664	0.04738			3452.43	-6.4053	3452.78	-148.81	3453.6	108.01	3452.43	3.8936	3452.78	86.062
							1665	0.0071	0.00805	0.03098	0.0167	0.04741			3452.82	-35.405	3453.17	0.1875	3453.99	33.014	3452.82	-21.106	3453.17	31.062
							1664	0.0071	0.00805	0.03107	0.01675	0.04745			3453.21	-29.405	3453.57	98.188	3454.38	-55.986	3453.21	-10.106	3453.57	-88.938
							1663	0.0071	0.00805	0.03113	0.01675	0.04749			3453.6	-188.41	3453.96	-20.813	3454.77	64.014	3453.6	-0.10645	3453.96	-137.94
							1662	0.0071	0.00805	0.03122	0.01671	0.04753			3453.99	-45.405	3454.35	64.188	3455.16	162.01	3453.99	-72.106	3454.35	40.062
							1661	0.00712	0.00804	0.03128	0.01667	0.04756			3454.38	102.59	3454.74	189.19	3455.55	131.01	3454.38	-75.106	3454.74	157.06
							1660	0.00712	0.00804	0.03133	0.01666	0.0476			3454.77	90.595	3455.13	81.188	3455.95	132.01	3454.77	-2.1064	3455.13	-22.938
							1659	0.00712	0.00804	0.0314	0.0167	0.04764			3455.16	67.595	3455.52	27.188	3456.34	-135.99	3455.16	114.89	3455.52	-148.94
							1658	0.00714	0.00804	0.03145	0.01676	0.04768			3455.55	136.59	3455.91	59.188	3456.73	-220.99	3455.55	174.89	3455.91	-152.94
							1657	0.00714	0.00804	0.03152	0.0168	0.04772			3455.95	95.595	3456.3	88.188	3457.12	-159.99	3455.95	253.89	3456.3	-30.938
							1656	0.00714	0.00804	0.03157	0.01679	0.04776			3456.34	-5.4053	3456.69	-109.81	3457.51	-65.986	3456.34	92.894	3456.69	-87.938
							1655	0.00716	0.00804	0.03163	0.01677	0.0478			3456.73	-15.405	3457.08	-93.813	3457.9	-114.99	3456.73	211.89	3457.08	-143.94
							1654	0.00716	0.00804	0.03172	0.01676	0.04785			3457.12	102.59	3457.47	-62.813	3458.29	135.01	3457.12	223.89	3457.47	-25.938
							1653	0.00716	0.00804	0.03178	0.01679	0.04788			3457.51	-4.4053	3457.87	-54.813	3458.68	-17.986	3457.51	202.89	3457.87	-20.938
							1652	0.00718	0.00804	0.03183	0.01685	0.04793			3457.9	70.595	3458.26	2.1875	3459.07	-84.986	3457.9	274.89	3458.26	16.062
							1651	0.00718	0.00804	0.0319	0.01692	0.04796			3458.29	10.595	3458.65	-17.813	3459.46	191.01	3458.29	181.89	3458.65	-106.94
							1650	0.0072	0.00804	0.03198	0.01697	0.04801			3458.68	96.595	3459.04	98.188	3459.85	45.014	3458.68	62.894	3459.04	-185.94
							1649	0.0072	0.00803	0.03205	0.01699	0.04806			3459.07	107.59	3459.43	205.19	3460.25	61.014	3459.07	26.894	3459.43	-83.938
							1648	0.00722	0.00803	0.03212	0.01699	0.04811			3459.46	38.595	3459.82	181.19	3460.64	47.014	3459.46	21.894	3459.82	58.062
							1647	0.00722	0.00803	0.0322	0.017	0.04815			3459.85	45.595	3460.21	75.188	3461.03	-61.986	3459.85	-34.106	3460.21	112.06
							1646	0.00724	0.00803	0.03227	0.01706	0.0482			3460.25	-28.405	3460.6	117.19	3461.42	21.014	3460.25	-25.106	3460.6	-45.938
							1645	0.00724	0.00803	0.03233	0.01715	0.04825			3460.64	-99.405	3460.99	-3.8125	3461.81	112.01	3460.64	-102.11	3460.99	-23.938
							1644	0.00727	0.00803	0.0324	0.01723	0.04829			3461.03	37.595	3461.38	-42.813	3462.2	46.014	3461.03	-76.106	3461.38	-91.938
							1643	0.00727	0.00803	0.03245	0.01728	0.04834			3461.42	27.595	3461.77	-5.8125	3462.59	18.014	3461.42	31.894	3461.77	-38.938
							1642	0.00729	0.00803	0.03253	0.01731	0.04839			3461.81	144.59	3462.17	-78.813	3462.98	-42.986	3461.81	21.894	3462.17	95.062
							1641	0.00729	0.00803	0.03262	0.01733	0.04844			3462.2	133.59	3462.56	-116.81	3463.37	-23.986	3462.2	-30.106	3462.56	-127.94
							1640	0.00731	0.00803	0.0327	0.01737	0.04848			3462.59	30.595	3462.95	-63.813	3463.76	-39.986	3462.59	29.894	3462.95	-59.938
							1639	0.00731	0.00803	0.03278	0.01744	0.04854			3462.98	-128.41	3463.34	23.188	3464.15	25.014	3462.98	151.89	3463.34	-24.938
							1638	0.00733	0.00803	0.03285	0.01753	0.04859			3463.37	38.595	3463.73	16.188	3464.55	109.01	3463.37	321.89	3463.73	-89.938
							1637	0.00733	0.00803	0.03293	0.01759	0.04864			3463.76	30.595	3464.12	5.1875	3464.94	76.014	3463.76	95.894	3464.12	-68.938
							1636	0.00735	0.00803	0.03302	0.01764	0.04869			3464.15	-22.405	3464.51	-121.81	3465.33	62.014	3464.15	-83.106	3464.51	-45.938
							1635	0.00735	0.00802	0.0331	0.01767	0.04874			3464.55	84.595	3464.9	18.188	3465.72	-28.986	3464.55	97.894	3464.9	-25.938
							1634	0.00737	0.00802	0.03318	0.01771	0.0488			3464.94	113.59	3465.29	-36.813	3466.11	-406.99	3464.94	140.89	3465.29	150.06
							1633	0.00737	0.00802	0.03327	0.01777	0.04886			3465.33	106.59	3465.68	-97.813	3466.5	-331.99	3465.33	139.89	3465.68	48.062
							1632	0.00739	0.00802	0.03335	0.01785	0.04891			3465.72	37.595	3466.07	-99.813	3466.89	-110.99	3465.72	13.894	3466.07	-50.938
							1631	0.00739	0.00802	0.03342	0.01793	0.04896			3466.11	35.595	3466.47	43.188	3467.28	13.014	3466.11	-45.106	3466.47	-162.94
							1630	0.00741	0.00802	0.0335	0.01799	0.04902			3466.5	47.595	3466.86	15.188	3467.67	-68.986	3466.5	-62.106	3466.86	-191.94
							1629	0.00741	0.00802	0.03362	0.01804	0.04908			3466.89	-23.405	3467.25	-128.81	3468.06	-48.986	3466.89	140.89	3467.25	-168.94
							1628	0.00743	0.00802	0.0337	0.01808	0.04914			3467.28	-80.405	3467.64	-175.81	3468.45	8.0137	3467.28	37.894	3467.64	-135.94
							1627	0.00743	0.00802	0.0338	0.01812	0.0492			3467.67	-137.41	3468.03	-110.81	3468.85	84.014	3467.67	58.894	3468.03	-16.938
							1626	0.00745	0.00802	0.03388	0.01817	0.04926			3468.06	-68.405	3468.42	69.188	3469.24	53.014	3468.06	73.894	3468.42	38.062
							1625	0.00745	0.00802	0.03395	0.01824	0.04932			3468.45	-34.405	3468.81	184.19	3469.63	-191.99	3468.45	24.894	3468.81	-21.938
							1624	0.00747	0.00802	0.03403	0.0183	0.04939			3468.85	123.59	3469.2	-68.813	3470.02	-185.99	3468.85	106.89	3469.2	-90.938
							1623	0.00747	0.00802	0.03413	0.01835	0.04945			3469.24	139.59	3469.59	-70.813	3470.41	-8.9863	3469.24	71.894	3469.59	-90.938
							1622	0.00747	0.00801	0.03423	0.0184	0.04951			3469.63	98.595	3469.98	-85.813	3470.8	179.01	3469.63	18.894	3469.98	-88.938
							1621	0.00749	0.00801	0.03433	0.01845	0.04958			3470.02	34.595	3470.38	-159.81	3471.19	135.01	3470.02	94.894	3470.38	-87.938
							1620	0.00749	0.00801	0.03442	0.01849	0.04964			3470.41	158.59	3470.77	-148.81	3471.58	53.014	3470.41	-37.106	3470.77	-133.94
							1619	0.00749	0.00801	0.0345	0.01853	0.04971			3470.8	195.59	3471.16	-22.813	3471.97	33.014	3470.8	-108.11	3471.16	-208.94
							1618	0.00751	0.00801	0.0346	0.01857	0.04976			3471.19	84.595	3471.55	94.188	3472.36	-27.986	3471.19	-64.106	3471.55	-208.94
							1617	0.00751	0.00801	0.03468	0.01861	0.04984			3471.58	14.595	3471.94	144.19	3472.75	-129.99	3471.58	-62.106	3471.94	-148.94
							1616	0.00751	0.00801	0.03478	0.01866	0.04991			3471.97	1.5947	3472.33	108.19	3473.15	-74.986	3471.97	-54.106	3472.33	-154.94
							1615	0.00753	0.00801	0.03488	0.0187	0.04998			3472.36	-3.4053	3472.72	58.188	3473.54	-116.99	3472.36	11.894	3472.72	-108.94
							1614	0.00753	0.00801	0.035	0.01873	0.05005			3472.75	-90.405	3473.11	59.188	3473.93	-244.99	3472.75	71.894	3473.11	-30.938
							1613	0.00753	0.00801	0.03508	0.01874	0.05012			3473.15	7.5947	3473.5	83.188	3474.32	-125.99	3473.15	-143.11	3473.5	-173.94
							1612	0.00755	0.00801	0.0352	0.01875	0.05019			3473.54	-40.405	3473.89	159.19	3474.71	-108.99	3473.54	-226.11	3473.89	-233.94
							1611	0.00755	0.00801	0.0353	0.01878	0.05026			3473.93	-6.4053	3474.28	145.19	3475.1	-201.99	3473.93	-189.11	3474.28	-124.94
							1610	0.00755	0.00801	0.0354	0.01882	0.05033			3474.32	10.595	3474.68	30.188	3475.49	-20.986	3474.32	-116.11	3474.68	-155.94
							1609	0.00757	0.00801	0.0355	0.01885	0.0504			3474.71	161.59	3475.07	37.188	3475.88	67.014	3474.71	-182.11	3475.07	-179.94
							1608	0.00757	0.00801	0.03562	0.01888	0.05048			3475.1	155.59	3475.46	36.188	3476.27	-154.99	3475.1	-70.106	3475.46	-196.94
							1607	0.00757	0.00801	0.03573	0.01889	0.05055			3475.49	199.59	3475.85	-70.813	3476.66	45.014	3475.49	-110.11	3475.85	-20.938
							1606	0.0076	0.00801	0.03583	0.01889	0.05064			3475.88	189.59	3476.24	73.188	3477.05	79.014	3475.88	-20.106	3476.24	33.062
							1605	0.0076	0.00801	0.03595	0.01889	0.05071			3476.27	134.59	3476.63	7.1875	3477.45	130.01	3476.27	100.89	3476.63	-0.93848
							1604	0.0076	0.008	0.03605	0.01891	0.05079			3476.66	94.595	3477.02	122.19	3477.84	113.01	3476.66	-47.106	3477.02	-92.938
							1603	0.00762	0.008	0.03617	0.01893	0.05087			3477.05	222.59	3477.41	206.19	3478.23	78.014	3477.05	-93.106	3477.41	-67.938
							1602	0.00762	0.008	0.03628	0.01895	0.05094			3477.45	85.595	3477.8	84.188	3478.62	321.01	3477.45	-47.106	3477.8	-148.94
							1601	0.00762	0.008	0.03638	0.01894	0.05102			3477.84	124.59	3478.19	97.188	3479.01	286.01	3477.84	-66.106	3478.19	-238.94
							1600	0.00764	0.008	0.0365	0.01893	0.05111			3478.23	-40.405	3478.58	-14.813	3479.4	128.01	3478.23	-87.106	3478.58	-97.938
							1599	0.00764	0.008	0.0366	0.0189	0.05119			3478.62	-10.405	3478.97	-72.813	3479.79	212.01	3478.62	-123.11	3478.97	-141.94
							1598	0.00766	0.008	0.03672	0.0189	0.05127			3479.01	43.595	3479.37	-208.81	3480.18	316.01	3479.01	-121.11	3479.37	-115.94
							1597	0.00766	0.008	0.03683	0.01892	0.05135			3479.4	136.59	3479.76	-257.81	3480.57	449.01	3479.4	-57.106	3479.76	-92.938
							1596	0.00768	0.008	0.03697	0.01894	0.05145			3479.79	9.5947	3480.15	-125.81	3480.96	524.01	3479.79	-94.106	3480.15	-86.938
							1595	0.00768	0.008	0.03708	0.01894	0.05153			3480.18	122.59	3480.54	32.188	3481.35	413.01	3480.18	-19.106	3480.54	-229.94
							1594	0.0077	0.008	0.0372	0.0189	0.05161			3480.57	145.59	3480.93	-45.813	3481.75	479.01	3480.57	-147.11	3480.93	-274.94
							1593	0.00772	0.008	0.0373	0.01886	0.05171			3480.96	71.595	3481.32	53.188	3482.14	488.01	3480.96	-118.11	3481.32	-319.94
							1592	0.00772	0.008	0.03742	0.01883	0.05179			3481.35	20.595	3481.71	182.19	3482.53	425.01	3481.35	-185.11	3481.71	-262.94
							1591	0.00774	0.008	0.03755	0.01884	0.05188			3481.75	68.595	3482.1	203.19	3482.92	518.01	3481.75	-33.106	3482.1	-153.94
							1590	0.00776	0.008	0.03768	0.01886	0.05196			3482.14	7.5947	3482.49	67.188	3483.31	693.01	3482.14	-88.106	3482.49	-142.94
							1589	0.00778	0.008	0.0378	0.01886	0.05206			3482.53	-69.405	3482.88	19.188	3483.7	631.01	3482.53	-88.106	3482.88	-156.94
							1588	0.00778	0.008	0.03793	0.01882	0.05215			3482.92	-89.405	3483.28	112.19	3484.09	714.01	3482.92	-90.106	3483.28	22.062
							1587	0.0078	0.00801	0.03805	0.01878	0.05225			3483.31	-101.41	3483.67	86.188	3484.48	800.01	3483.31	-162.11	3483.67	-24.938
							1586	0.00782	0.00801	0.03817	0.01875	0.05234			3483.7	33.595	3484.06	63.188	3484.87	914.01	3483.7	-187.11	3484.06	8.0615
							1585	0.00784	0.00801	0.0383	0.01876	0.05244			3484.09	124.59	3484.45	91.188	3485.26	805.01	3484.09	-90.106	3484.45	24.062
							1584	0.00786	0.00801	0.03843	0.01879	0.05253			3484.48	79.595	3484.84	-23.813	3485.65	958.01	3484.48	-126.11	3484.84	-56.938
							1583	0.00788	0.00801	0.03857	0.01881	0.05262			3484.87	40.595	3485.23	62.188	3486.05	1133	3484.87	76.894	3485.23	-15.938
							1582	0.00791	0.00801	0.0387	0.01878	0.05273			3485.26	87.595	3485.62	166.19	3486.44	1196	3485.26	-80.106	3485.62	47.062
							1581	0.00795	0.00801	0.03882	0.01873	0.05282			3485.65	-10.405	3486.01	121.19	3486.83	1459	3485.65	-147.11	3486.01	122.06
							1580	0.00797	0.00801	0.03893	0.0187	0.05292			3486.05	-30.405	3486.4	226.19	3487.22	1501	3486.05	-130.11	3486.4	191.06
							1579	0.00799	0.00801	0.03907	0.01871	0.05302			3486.44	98.595	3486.79	272.19	3487.61	1416	3486.44	-3.1064	3486.79	83.062
							1578	0.00801	0.00801	0.0392	0.01875	0.05313			3486.83	107.59	3487.18	210.19	3488	1522	3486.83	-34.106	3487.18	-98.938
							1577	0.00805	0.00801	0.03935	0.01878	0.05322			3487.22	108.59	3487.58	92.188	3488.39	1712	3487.22	19.894	3487.58	55.062
							1576	0.00807	0.00801	0.03947	0.01877	0.05333			3487.61	134.59	3487.97	-5.8125	3488.78	1565	3487.61	22.894	3487.97	42.062
							1575	0.00809	0.00802	0.0396	0.01873	0.05344			3488	93.595	3488.36	26.188	3489.17	1552	3488	-183.11	3488.36	-104.94
							1574	0.00813	0.00802	0.03973	0.01872	0.05354			3488.39	54.595	3488.75	33.188	3489.56	1661	3488.39	-210.11	3488.75	-102.94
							1573	0.00815	0.00802	0.03988	0.01874	0.05365			3488.78	129.59	3489.14	17.188	3489.95	1448	3488.78	-62.106	3489.14	0.06152
							1572	0.00819	0.00802	0.04002	0.0188	0.05375			3489.17	0.59473	3489.53	87.188	3490.35	1363	3489.17	47.894	3489.53	-57.938
							1571	0.00821	0.00802	0.04017	0.01885	0.05386			3489.56	22.595	3489.92	72.188	3490.74	1336	3489.56	193.89	3489.92	17.062
							1570	0.00826	0.00802	0.0403	0.01885	0.05396			3489.95	91.595	3490.31	28.188	3491.13	1305	3489.95	23.894	3490.31	117.06
							1569	0.00828	0.00803	0.04045	0.01883	0.05407			3490.35	97.595	3490.7	80.188	3491.52	1303	3490.35	-34.106	3490.7	7.0615
							1568	0.00832	0.00803	0.04058	0.01883	0.05419			3490.74	24.595	3491.09	138.19	3491.91	1426	3490.74	29.894	3491.09	221.06
							1567	0.00834	0.00803	0.04073	0.01887	0.05429			3491.13	-145.41	3491.48	97.188	3492.3	1237	3491.13	69.894	3491.48	118.06
							1566	0.00838	0.00803	0.04087	0.01895	0.05441			3491.52	-29.405	3491.88	0.1875	3492.69	1086	3491.52	-73.106	3491.88	16.062
							1565	0.0084	0.00803	0.041	0.01901	0.05452			3491.91	18.595	3492.27	138.19	3493.08	864.01	3491.91	-85.106	3492.27	174.06
							1564	0.00844	0.00804	0.04115	0.01904	0.05464			3492.3	41.595	3492.66	120.19	3493.47	774.01	3492.3	-82.106	3492.66	296.06
							1563	0.00848	0.00804	0.04128	0.01904	0.05475			3492.69	89.595	3493.05	172.19	3493.86	845.01	3492.69	-72.106	3493.05	187.06
							1562	0.0085	0.00804	0.04143	0.01906	0.05486			3493.08	72.595	3493.44	254.19	3494.25	881.01	3493.08	-193.11	3493.44	105.06
							1561	0.00854	0.00804	0.04158	0.01912	0.05498			3493.47	38.595	3493.83	153.19	3494.65	638.01	3493.47	-58.106	3493.83	106.06
							1560	0.00859	0.00805	0.04173	0.01921	0.05509			3493.86	126.59	3494.22	149.19	3495.04	439.01	3493.86	-77.106	3494.22	243.06
							1559	0.00861	0.00805	0.04188	0.01928	0.05521			3494.25	160.59	3494.61	62.188	3495.43	548.01	3494.25	-57.106	3494.61	411.06
							1558	0.00865	0.00805	0.04203	0.01933	0.05533			3494.65	28.595	3495	-3.8125	3495.82	627.01	3494.65	6.8936	3495	566.06
							1557	0.00869	0.00805	0.04218	0.01935	0.05545			3495.04	4.5947	3495.39	41.188	3496.21	484.01	3495.04	-164.11	3495.39	784.06
							1556	0.00871	0.00806	0.04235	0.01938	0.05558			3495.43	-44.405	3495.78	-3.8125	3496.6	563.01	3495.43	4.8936	3495.78	847.06
							1555	0.00875	0.00806	0.0425	0.01944	0.05569			3495.82	13.595	3496.18	65.188	3496.99	568.01	3495.82	26.894	3496.18	931.06
							1554	0.00879	0.00806	0.04265	0.01954	0.05581			3496.21	45.595	3496.57	75.188	3497.38	544.01	3496.21	74.894	3496.57	1034.1
							1553	0.00881	0.00807	0.04282	0.01962	0.05594			3496.6	207.59	3496.96	255.19	3497.77	563.01	3496.6	18.894	3496.96	1276.1
							1552	0.00885	0.00807	0.04297	0.01968	0.05606			3496.99	136.59	3497.35	125.19	3498.16	301.01	3496.99	45.894	3497.35	1491.1
							1551	0.0089	0.00807	0.04312	0.01971	0.05619			3497.38	-8.4053	3497.74	15.188	3498.55	290.01	3497.38	-35.106	3497.74	1912.1
							1550	0.00892	0.00808	0.04327	0.01976	0.05631			3497.77	128.59	3498.13	103.19	3498.95	280.01	3497.77	167.89	3498.13	2399.1
							1549	0.00896	0.00808	0.04342	0.01984	0.05644			3498.16	159.59	3498.52	-21.813	3499.34	205.01	3498.16	94.894	3498.52	2633.1
							1548	0.00898	0.00808	0.04358	0.01994	0.05656			3498.55	264.59	3498.91	3.1875	3499.73	-74.986	3498.55	73.894	3498.91	2577.1
							1547	0.00902	0.00809	0.04373	0.02003	0.05669			3498.95	156.59	3499.3	-242.81	3500.12	21.014	3498.95	107.89	3499.3	2004.1
							1546	0.00904	0.00809	0.0439	0.02009	0.05682			3499.34	-11.405	3499.69	-203.81	3500.51	-9.9863	3499.34	119.89	3499.69	848.06
							1545	0.00908	0.00809	0.04407	0.02013	0.05695			3499.73	-100.41	3500.08	-285.81	3500.9	-0.98633	3499.73	-49.106	3500.08	-660.94
							1544	0.0091	0.0081	0.04423	0.02017	0.05708			3500.12	-162.41	3500.48	-257.81	3501.29	-144.99	3500.12	-54.106	3500.48	-2026.9
							1543	0.00914	0.0081	0.0444	0.02025	0.05721			3500.51	-96.405	3500.87	-271.81	3501.68	-272.99	3500.51	-4.1064	3500.87	-2738.9
							1542	0.00916	0.00811	0.04457	0.02034	0.05734			3500.9	-109.41	3501.26	-301.81	3502.07	-269.99	3500.9	97.894	3501.26	-2735.9
							1541	0.00921	0.00811	0.04475	0.02042	0.05747			3501.29	-105.41	3501.65	-310.81	3502.46	-255.99	3501.29	75.894	3501.65	-2473.9
							1540	0.00923	0.00812	0.0449	0.02047	0.0576			3501.68	8.5947	3502.04	-350.81	3502.85	-178.99	3501.68	152.89	3502.04	-1905.9
							1539	0.00925	0.00812	0.04505	0.02052	0.05774			3502.07	-2.4053	3502.43	-136.81	3503.25	-128.99	3502.07	121.89	3502.43	-1492.9
							1538	0.00929	0.00813	0.04522	0.02057	0.05787			3502.46	144.59	3502.82	-126.81	3503.64	-104.99	3502.46	163.89	3502.82	-1183.9
							1537	0.00931	0.00813	0.0454	0.02064	0.05801			3502.85	26.595	3503.21	-281.81	3504.03	-94.986	3502.85	177.89	3503.21	-931.94
							1536	0.00933	0.00814	0.04557	0.02071	0.05814			3503.25	-76.405	3503.6	-73.813	3504.42	-55.986	3503.25	204.89	3503.6	-679.94
							1535	0.00935	0.00814	0.04573	0.02077	0.05828			3503.64	91.595	3503.99	-61.813	3504.81	53.014	3503.64	192.89	3503.99	-594.94
							1534	0.00937	0.00815	0.0459	0.02082	0.05841			3504.03	86.595	3504.38	100.19	3505.2	132.01	3504.03	140.89	3504.38	-465.94
							1533	0.00941	0.00815	0.04605	0.02085	0.05855			3504.42	-33.405	3504.78	127.19	3505.59	403.01	3504.42	198.89	3504.78	-411.94
							1532	0.00943	0.00816	0.04623	0.02089	0.05869			3504.81	-109.41	3505.17	39.188	3505.98	489.01	3504.81	228.89	3505.17	-155.94
							1531	0.00945	0.00816	0.0464	0.02094	0.05884			3505.2	110.59	3505.56	-19.813	3506.37	561.01	3505.2	363.89	3505.56	-111.94
							1530	0.00947	0.00817	0.04658	0.02099	0.05896			3505.59	36.595	3505.95	110.19	3506.76	806.01	3505.59	476.89	3505.95	-103.94
							1529	0.00949	0.00818	0.04675	0.02103	0.05911			3505.98	-85.405	3506.34	36.188	3507.15	1089	3505.98	601.89	3506.34	-192.94
							1528	0.00951	0.00818	0.04692	0.02106	0.05925			3506.37	-110.41	3506.73	-30.813	3507.55	1504	3506.37	692.89	3506.73	-36.938
							1527	0.00956	0.00819	0.0471	0.02108	0.05939			3506.76	17.595	3507.12	-100.81	3507.94	1853	3506.76	696.89	3507.12	63.062
							1526	0.00958	0.00819	0.04727	0.0211	0.05953			3507.15	-47.405	3507.51	-45.813	3508.33	2220	3507.15	610.89	3507.51	56.062
							1525	0.0096	0.0082	0.04745	0.02113	0.05967			3507.55	26.595	3507.9	2.1875	3508.72	2723	3507.55	761.89	3507.9	1.0615
							1524	0.00962	0.00821	0.04762	0.02116	0.05982			3507.94	2.5947	3508.29	20.188	3509.11	3305	3507.94	880.89	3508.29	-30.938
							1523	0.00966	0.00821	0.0478	0.02118	0.05996			3508.33	83.595	3508.68	28.188	3509.5	3943	3508.33	1063.9	3508.68	17.062
							1522	0.00968	0.00822	0.04797	0.0212	0.06011			3508.72	121.59	3509.08	143.19	3509.89	4475	3508.72	1046.9	3509.08	24.062
							1521	0.0097	0.00823	0.04815	0.02122	0.06025			3509.11	153.59	3509.47	198.19	3510.28	4744	3509.11	1150.9	3509.47	154.06
							1520	0.00974	0.00823	0.04832	0.02123	0.0604			3509.5	139.59	3509.86	125.19	3510.67	5526	3509.5	1448.9	3509.86	323.06
							1519	0.00976	0.00824	0.04848	0.02123	0.06054			3509.89	-23.405	3510.25	165.19	3511.06	6228	3509.89	1672.9	3510.25	384.06
							1518	0.00978	0.00825	0.04867	0.02123	0.06068			3510.28	4.5947	3510.64	150.19	3511.45	7181	3510.28	1823.9	3510.64	432.06
							1517	0.00982	0.00826	0.04885	0.02125	0.06084			3510.67	-37.405	3511.03	-30.813	3511.85	7725	3510.67	2082.9	3511.03	643.06
							1516	0.00985	0.00827	0.04903	0.02126	0.06098			3511.06	-85.405	3511.42	63.188	3512.24	8704	3511.06	2388.9	3511.42	799.06
							1515	0.00987	0.00827	0.04922	0.02127	0.06113			3511.45	-140.41	3511.81	142.19	3512.63	9665	3511.45	2528.9	3511.81	808.06
							1514	0.00991	0.00828	0.0494	0.02126	0.06127			3511.85	-34.405	3512.2	175.19	3513.02	10638	3511.85	2875.9	3512.2	1117.1
							1513	0.00993	0.00829	0.04958	0.02124	0.06142			3512.24	-188.41	3512.59	175.19	3513.41	11873	3512.24	3518.9	3512.59	1578.1
							1512	0.00995	0.0083	0.04977	0.02124	0.06158			3512.63	28.595	3512.98	146.19	3513.8	13166	3512.63	4275.9	3512.98	2102.1
							1511	0.00997	0.00831	0.04993	0.02125	0.06172			3513.02	160.59	3513.38	341.19	3514.19	14845	3513.02	4813.9	3513.38	2878.1
							1510	0.01001	0.00831	0.05012	0.02126	0.06187			3513.41	134.59	3513.77	300.19	3514.58	17074	3513.41	5609.9	3513.77	3802.1
							1509	0.01003	0.00832	0.0503	0.02125	0.06202			3513.8	211.59	3514.16	294.19	3514.97	19730	3513.8	6547.9	3514.16	4690.1
							1508	0.01005	0.00833	0.05048	0.02122	0.06216			3514.19	187.59	3514.55	117.19	3515.36	22859	3514.19	7688.9	3514.55	4606.1
							1507	0.01007	0.00834	0.05067	0.0212	0.06232			3514.58	113.59	3514.94	-39.813	3515.75	26957	3514.58	9208.9	3514.94	3284.1
							1506	0.01009	0.00835	0.05083	0.0212	0.06247			3514.97	22.595	3515.33	-222.81	3516.15	32287	3514.97	11238	3515.33	1019.1
							1505	0.01013	0.00836	0.051	0.02123	0.06262			3515.36	-162.41	3515.72	-270.81	3516.54	39534	3515.36	13941	3515.72	-1276.9
							1504	0.01015	0.00837	0.05117	0.02124	0.06278			3515.75	-287.41	3516.11	-249.81	3516.93	49313	3515.75	17284	3516.11	-2823.9
							1503	0.01018	0.00838	0.05135	0.02123	0.06292			3516.15	-132.41	3516.5	-274.81	3517.32	61890	3516.15	21890	3516.5	-3194.9
							1502	0.0102	0.00839	0.05153	0.0212	0.06307			3516.54	-97.405	3516.89	-384.81	3517.71	78026	3516.54	28149	3516.89	-2530.9
							1501	0.01022	0.0084	0.05172	0.0212	0.06322			3516.93	-193.41	3517.28	-287.81	3518.1	98237	3516.93	36678	3517.28	-1559.9
							1500	0.01024	0.00841	0.0519	0.02123	0.06338			3517.32	-115.41	3517.68	-242.81	3518.49	121980	3517.32	48577	3517.68	-458.94
							1499	0.01026	0.00842	0.05207	0.02126	0.06353			3517.71	59.595	3518.07	-89.813	3518.88	145030	3517.71	65412	3518.07	683.06
							1498	0.0103	0.00844	0.05225	0.02125	0.06368			3518.1	82.595	3518.46	73.188	3519.27	160400	3518.1	89708	3518.46	1656.1
							1497	0.01032	0.00846	0.05243	0.02123	0.06384			3518.49	-73.405	3518.85	10.188	3519.66	156060	3518.49	123850	3518.85	2605.1
							1496	0.01034	0.00848	0.0526	0.02122	0.06399			3518.88	-195.41	3519.24	112.19	3520.05	120570	3518.88	168910	3519.24	3597.1
							1495	0.01036	0.00849	0.05278	0.02124	0.06414			3519.27	-115.41	3519.63	117.19	3520.45	52488	3519.27	221020	3519.63	4211.1
							1494	0.01038	0.00851	0.05295	0.02129	0.06429			3519.66	-75.405	3520.02	-100.81	3520.84	-32471	3519.66	262080	3520.02	4423.1
							1493	0.0104	0.00853	0.05312	0.02132	0.06445			3520.05	25.595	3520.41	-198.81	3521.23	-108200	3520.05	256270	3520.41	3671.1
							1492	0.01042	0.00855	0.0533	0.02132	0.0646			3520.45	20.595	3520.8	-363.81	3521.62	-154410	3520.45	167660	3520.8	2301.1
							1491	0.01044	0.00857	0.05347	0.02131	0.06475			3520.84	-176.41	3521.19	-340.81	3522.01	-166810	3520.84	8820.9	3521.19	283.06
							1490	0.01046	0.00859	0.05363	0.02134	0.06491			3521.23	-115.41	3521.58	-312.81	3522.4	-155200	3521.23	-147540	3521.58	-1984.9
							1489	0.01049	0.00861	0.0538	0.02141	0.06506			3521.62	-156.41	3521.98	-331.81	3522.79	-132630	3521.62	-234930	3521.98	-3842.9
							1488	0.01051	0.00863	0.05397	0.02148	0.06521			3522.01	-128.41	3522.37	-395.81	3523.18	-108070	3522.01	-245280	3522.37	-4648.9
							1487	0.01053	0.00865	0.05415	0.02151	0.06536			3522.4	-98.405	3522.76	-406.81	3523.57	-85996	3522.4	-211030	3522.76	-4758.9
							1486	0.01053	0.00867	0.05432	0.02151	0.06552			3522.79	-2.4053	3523.15	-350.81	3523.96	-68072	3522.79	-164660	3523.15	-4322.9
							1485	0.01055	0.00869	0.05448	0.02154	0.06567			3523.18	97.595	3523.54	-285.81	3524.35	-53921	3523.18	-123330	3523.54	-3684.9
							1484	0.01057	0.00871	0.05467	0.02162	0.06582			3523.57	36.595	3523.93	-282.81	3524.75	-43096	3523.57	-91647	3523.93	-3017.9
							1483	0.01059	0.00873	0.05482	0.0217	0.06598			3523.96	-138.41	3524.32	-217.81	3525.14	-34910	3523.96	-68642	3524.32	-2469.9
							1482	0.01061	0.00875	0.05498	0.02176	0.06614			3524.35	-142.41	3524.71	-156.81	3525.53	-28106	3524.35	-52007	3524.71	-1789.9
							1481	0.01063	0.00877	0.05515	0.02178	0.06629			3524.75	-212.41	3525.1	-236.81	3525.92	-23195	3524.75	-40277	3525.1	-1347.9
							1480	0.01063	0.00879	0.05532	0.0218	0.06645			3525.14	-228.41	3525.49	-103.81	3526.31	-19543	3525.14	-31868	3525.49	-910.94
							1479	0.01065	0.00881	0.0555	0.02187	0.0666			3525.53	2.5947	3525.88	-96.813	3526.7	-16474	3525.53	-25605	3525.88	-686.94
							1478	0.01067	0.00883	0.05565	0.02197	0.06675			3525.92	-85.405	3526.28	-219.81	3527.09	-13942	3525.92	-20657	3526.28	-393.94
							1477	0.01069	0.00885	0.05582	0.02206	0.06691			3526.31	-125.41	3526.67	-198.81	3527.48	-12135	3526.31	-17038	3526.67	-17.938
							1476	0.01071	0.00887	0.05597	0.02211	0.06706			3526.7	74.595	3527.06	-144.81	3527.87	-10446	3526.7	-14170	3527.06	364.06
							1475	0.01071	0.00889	0.05613	0.02215	0.0672			3527.09	127.59	3527.45	-143.81	3528.26	-8922	3527.09	-11889	3527.45	609.06
							1474	0.01073	0.00891	0.0563	0.02221	0.06735			3527.48	109.59	3527.84	-332.81	3528.65	-7886	3527.48	-10134	3527.84	769.06
							1473	0.01075	0.00893	0.05645	0.02231	0.06751			3527.87	121.59	3528.23	-283.81	3529.05	-6941	3527.87	-8663.1	3528.23	928.06
							1472	0.01077	0.00895	0.05658	0.02242	0.06766			3528.26	11.595	3528.62	-135.81	3529.44	-5998	3528.26	-7505.1	3528.62	1101.1
							1471	0.01077	0.00897	0.05673	0.02249	0.06781			3528.65	35.595	3529.01	-182.81	3529.83	-5366	3528.65	-6656.1	3529.01	1173.1
							1470	0.01079	0.009	0.0569	0.02254	0.06796			3529.05	12.595	3529.4	-89.813	3530.22	-4849	3529.05	-5923.1	3529.4	1411.1
							1469	0.01082	0.00902	0.05705	0.0226	0.06812			3529.44	23.595	3529.79	-75.813	3530.61	-4358	3529.44	-5182.1	3529.79	1284.1
							1468	0.01082	0.00904	0.0572	0.02269	0.06827			3529.83	-52.405	3530.18	7.1875	3531	-3972	3529.83	-4472.1	3530.18	899.06
							1467	0.01084	0.00906	0.05735	0.0228	0.06841			3530.22	-47.405	3530.58	-46.813	3531.39	-3692	3530.22	-4032.1	3530.58	231.06
							1466	0.01086	0.00908	0.0575	0.02289	0.06856			3530.61	-196.41	3530.97	30.188	3531.78	-3505	3530.61	-3698.1	3530.97	-430.94
							1465	0.01088	0.0091	0.05765	0.02294	0.06872			3531	-158.41	3531.36	8.1875	3532.17	-3014	3531	-3174.1	3531.36	-1167.9
							1464	0.01088	0.00912	0.0578	0.02299	0.06887			3531.39	-104.41	3531.75	-125.81	3532.56	-2690	3531.39	-2874.1	3531.75	-1621.9
							1463	0.0109	0.00914	0.05793	0.02307	0.06901			3531.78	-328.41	3532.14	-144.81	3532.95	-2500	3531.78	-2570.1	3532.14	-1670.9
							1462	0.01092	0.00916	0.05807	0.02316	0.06916			3532.17	-331.41	3532.53	-278.81	3533.35	-2453	3532.17	-2472.1	3532.53	-1458.9
							1461	0.01092	0.00918	0.05818	0.02324	0.06931			3532.56	-278.41	3532.92	-199.81	3533.74	-2261	3532.56	-2120.1	3532.92	-1263.9
							1460	0.01094	0.0092	0.05832	0.02329	0.06946			3532.95	4.5947	3533.31	-66.813	3534.13	-2112	3532.95	-1941.1	3533.31	-1014.9
							1459	0.01096	0.00923	0.05845	0.02334	0.06961			3533.35	60.595	3533.7	-66.813	3534.52	-1821	3533.35	-1746.1	3533.7	-1022.9
							1458	0.01098	0.00925	0.05857	0.02341	0.06975			3533.74	-85.405	3534.09	-122.81	3534.91	-1742	3533.74	-1784.1	3534.09	-824.94
							1457	0.01098	0.00927	0.0587	0.02348	0.06991			3534.13	-84.405	3534.48	-260.81	3535.3	-1732	3534.13	-1698.1	3534.48	-795.94
							1456	0.011	0.00929	0.05882	0.02355	0.07005			3534.52	-141.41	3534.88	-231.81	3535.69	-1729	3534.52	-1558.1	3534.88	-673.94
							1455	0.01102	0.00931	0.05895	0.0236	0.07019			3534.91	-227.41	3535.27	-286.81	3536.08	-1476	3534.91	-1478.1	3535.27	-482.94
							1454	0.01104	0.00933	0.05907	0.02363	0.07034			3535.3	-188.41	3535.66	-181.81	3536.47	-1355	3535.3	-1290.1	3535.66	-428.94
							1453	0.01104	0.00935	0.05918	0.02367	0.07048			3535.69	-170.41	3536.05	75.188	3536.86	-1124	3535.69	-1301.1	3536.05	-531.94
							1452	0.01106	0.00937	0.05928	0.02371	0.07062			3536.08	-184.41	3536.44	-18.813	3537.25	-1148	3536.08	-1096.1	3536.44	-459.94
							1451	0.01108	0.0094	0.0594	0.02376	0.07076			3536.47	-247.41	3536.83	-72.813	3537.65	-935.99	3536.47	-984.11	3536.83	-323.94
							1450	0.0111	0.00942	0.0595	0.02379	0.07092			3536.86	-199.41	3537.22	-96.813	3538.04	-975.99	3536.86	-791.11	3537.22	-101.94
							1449	0.01112	0.00944	0.05962	0.02381	0.07106			3537.25	-224.41	3537.61	54.188	3538.43	-978.99	3537.25	-711.11	3537.61	-183.94
							1448	0.01115	0.00946	0.05972	0.02384	0.0712			3537.65	-124.41	3538	50.188	3538.82	-1064	3537.65	-732.11	3538	-250.94
							1447	0.01115	0.00948	0.05982	0.02386	0.07134			3538.04	-62.405	3538.39	-91.813	3539.21	-905.99	3538.04	-794.11	3538.39	-179.94
							1446	0.01117	0.00951	0.05993	0.02389	0.07148			3538.43	-157.41	3538.78	-232.81	3539.6	-920.99	3538.43	-711.11	3538.78	-76.938
							1445	0.01119	0.00953	0.06003	0.02392	0.07162			3538.82	-136.41	3539.18	-210.81	3539.99	-891.99	3538.82	-723.11	3539.18	92.062
							1444	0.01121	0.00955	0.06012	0.02393	0.07175			3539.21	-87.405	3539.57	-186.81	3540.38	-957.99	3539.21	-801.11	3539.57	121.06
							1443	0.01123	0.00957	0.06022	0.02395	0.07189			3539.6	-138.41	3539.96	-347.81	3540.77	-810.99	3539.6	-728.11	3539.96	29.062
							1442	0.01125	0.00959	0.0603	0.02395	0.07204			3539.99	-175.41	3540.35	-281.81	3541.16	-839.99	3539.99	-660.11	3540.35	-71.938
							1441	0.01127	0.00962	0.06038	0.02396	0.07218			3540.38	-183.41	3540.74	-272.81	3541.55	-1008	3540.38	-522.11	3540.74	-113.94
							1440	0.01129	0.00964	0.06045	0.02397	0.07231			3540.77	-264.41	3541.13	-147.81	3541.95	-851.99	3540.77	-614.11	3541.13	-203.94
							1439	0.01131	0.00966	0.06052	0.02398	0.07245			3541.16	-232.41	3541.52	-56.813	3542.34	-758.99	3541.16	-533.11	3541.52	-149.94
							1438	0.01133	0.00968	0.0606	0.02399	0.07258			3541.55	-168.41	3541.91	38.188	3542.73	-727.99	3541.55	-486.11	3541.91	49.062
							1437	0.01133	0.00971	0.06068	0.02398	0.07272			3541.95	-124.41	3542.3	-33.813	3543.12	-583.99	3541.95	-445.11	3542.3	12.062
							1436	0.01135	0.00973	0.06073	0.02397	0.07285			3542.34	-188.41	3542.69	57.188	3543.51	-640.99	3542.34	-450.11	3542.69	-170.94
							1435	0.01137	0.00975	0.0608	0.02396	0.07299			3542.73	-188.41	3543.08	-28.813	3543.9	-692.99	3542.73	-616.11	3543.08	-10.938
							1434	0.01139	0.00977	0.06087	0.02396	0.07312			3543.12	-179.41	3543.48	-85.813	3544.29	-742.99	3543.12	-499.11	3543.48	37.062
							1433	0.01141	0.0098	0.06093	0.02396	0.07325			3543.51	-277.41	3543.87	-93.813	3544.68	-722.99	3543.51	-431.11	3543.87	-108.94
							1432	0.01143	0.00982	0.061	0.02394	0.07338			3543.9	-207.41	3544.26	-7.8125	3545.07	-705.99	3543.9	-336.11	3544.26	-179.94
							1431	0.01146	0.00984	0.06105	0.02392	0.07351			3544.29	-94.405	3544.65	27.188	3545.46	-700.99	3544.29	-402.11	3544.65	-155.94
							1430	0.01148	0.00986	0.06108	0.02391	0.07364			3544.68	-31.405	3545.04	134.19	3545.86	-674.99	3544.68	-368.11	3545.04	-48.938
							1429	0.0115	0.00989	0.06113	0.02393	0.07376			3545.07	-62.405	3545.43	116.19	3546.25	-671.99	3545.07	-437.11	3545.43	80.062
							1428	0.01152	0.00991	0.06118	0.02394	0.07389			3545.46	-250.41	3545.82	-55.813	3546.64	-626.99	3545.46	-447.11	3545.82	-47.938
							1427	0.01152	0.00993	0.06123	0.02392	0.07402			3545.86	-134.41	3546.21	-127.81	3547.03	-500.99	3545.86	-286.11	3546.21	-21.938
							1426	0.01154	0.00996	0.06127	0.02391	0.07415			3546.25	-101.41	3546.6	-137.81	3547.42	-566.99	3546.25	-287.11	3546.6	-77.938
							1425	0.01156	0.00998	0.06132	0.02391	0.07427			3546.64	-53.405	3546.99	-162.81	3547.81	-590.99	3546.64	-434.11	3546.99	-43.938
							1424	0.01158	0.01	0.06135	0.02394	0.0744			3547.03	-32.405	3547.38	-114.81	3548.2	-589.99	3547.03	-501.11	3547.38	-79.938
							1423	0.0116	0.01003	0.06138	0.02397	0.07452			3547.42	-43.405	3547.78	-72.813	3548.59	-535.99	3547.42	-376.11	3547.78	2.0615
							1422	0.0116	0.01005	0.06142	0.02396	0.07465			3547.81	-75.405	3548.17	-15.813	3548.98	-473.99	3547.81	-308.11	3548.17	25.062
							1421	0.01162	0.01007	0.06143	0.02395	0.07476			3548.2	-103.41	3548.56	20.188	3549.37	-437.99	3548.2	-345.11	3548.56	18.062
							1420	0.01164	0.0101	0.06145	0.02396	0.07489			3548.59	51.595	3548.95	-48.813	3549.76	-577.99	3548.59	-414.11	3548.95	-119.94
							1419	0.01166	0.01012	0.06147	0.02401	0.07501			3548.98	-61.405	3549.34	-122.81	3550.16	-494.99	3548.98	-342.11	3549.34	-78.938
							1418	0.01166	0.01014	0.0615	0.02405	0.07513			3549.37	-128.41	3549.73	-6.8125	3550.55	-465.99	3549.37	-360.11	3549.73	5.0615
							1417	0.01168	0.01017	0.06152	0.02405	0.07525			3549.76	-196.41	3550.12	49.188	3550.94	-649.99	3549.76	-351.11	3550.12	-11.938
							1416	0.0117	0.01019	0.06152	0.02406	0.07536			3550.16	-196.41	3550.51	-65.813	3551.33	-515.99	3550.16	-350.11	3550.51	35.062
							1415	0.0117	0.01022	0.06152	0.02409	0.07548			3550.55	-139.41	3550.9	37.188	3551.72	-487.99	3550.55	-245.11	3550.9	-14.938
							1414	0.01172	0.01024	0.06152	0.02417	0.0756			3550.94	-169.41	3551.29	-70.813	3552.11	-462.99	3550.94	-347.11	3551.29	-87.938
							1413	0.01174	0.01026	0.0615	0.02423	0.07572			3551.33	-92.405	3551.68	-104.81	3552.5	-479.99	3551.33	-211.11	3551.68	19.062
							1412	0.01174	0.01029	0.06148	0.02426	0.07582			3551.72	-162.41	3552.08	-26.813	3552.89	-717.99	3551.72	-153.11	3552.08	63.062
							1411	0.01176	0.01031	0.06148	0.02429	0.07594			3552.11	-245.41	3552.47	-57.813	3553.28	-660.99	3552.11	-241.11	3552.47	180.06
							1410	0.01176	0.01034	0.06147	0.02435	0.07606			3552.5	-156.41	3552.86	-32.813	3553.67	-397.99	3552.5	-228.11	3552.86	124.06
							1409	0.01179	0.01036	0.06145	0.02445	0.07616			3552.89	-88.405	3553.25	14.188	3554.06	-295.99	3552.89	-212.11	3553.25	106.06
							1408	0.01181	0.01039	0.06143	0.02452	0.07627			3553.28	-201.41	3553.64	-47.813	3554.45	-212.99	3553.28	-176.11	3553.64	190.06
							1407	0.01181	0.01041	0.06142	0.02456	0.07639			3553.67	-161.41	3554.03	-68.813	3554.85	-339.99	3553.67	-189.11	3554.03	107.06
							1406	0.01183	0.01044	0.06138	0.02461	0.07649			3554.06	-89.405	3554.42	-85.813	3555.24	-488.99	3554.06	-228.11	3554.42	50.062
							1405	0.01185	0.01046	0.06135	0.02468	0.0766			3554.45	12.595	3554.81	-130.81	3555.63	-544.99	3554.45	-219.11	3554.81	85.062
							1404	0.01185	0.01049	0.06133	0.02478	0.07671			3554.85	-103.41	3555.2	-136.81	3556.02	-333.99	3554.85	-221.11	3555.2	21.062
							1403	0.01187	0.01051	0.0613	0.02486	0.07681			3555.24	-214.41	3555.59	0.1875	3556.41	-390.99	3555.24	-251.11	3555.59	52.062
							1402	0.01189	0.01054	0.06125	0.02492	0.07692			3555.63	-119.41	3555.98	105.19	3556.8	-281.99	3555.63	-162.11	3555.98	42.062
							1401	0.01189	0.01056	0.06122	0.02498	0.07702			3556.02	-113.41	3556.38	-66.813	3557.19	-323.99	3556.02	-129.11	3556.38	123.06
							1400	0.01191	0.01059	0.06115	0.02507	0.07713			3556.41	-147.41	3556.77	-131.81	3557.58	-397.99	3556.41	-30.106	3556.77	124.06
							1399	0.01193	0.01061	0.06112	0.02517	0.07722			3556.8	22.595	3557.16	-53.813	3557.97	-240.99	3556.8	-76.106	3557.16	139.06
							1398	0.01195	0.01064	0.06108	0.02525	0.07733			3557.19	100.59	3557.55	-44.813	3558.36	-200.99	3557.19	-117.11	3557.55	106.06
							1397	0.01195	0.01066	0.06103	0.02531	0.07742			3557.58	-76.405	3557.94	-67.813	3558.76	-181.99	3557.58	-213.11	3557.94	49.062
							1396	0.01197	0.01069	0.06097	0.02538	0.07753			3557.97	-160.41	3558.33	54.188	3559.15	-518.99	3557.97	-163.11	3558.33	233.06
							1395	0.01199	0.01071	0.0609	0.02547	0.07762			3558.36	-268.41	3558.72	154.19	3559.54	-516.99	3558.36	-88.106	3558.72	317.06
							1394	0.01201	0.01074	0.06085	0.02556	0.07773			3558.76	-1.4053	3559.11	143.19	3559.93	-323.99	3558.76	-297.11	3559.11	172.06
							1393	0.01203	0.01077	0.06078	0.02563	0.07782			3559.15	-56.405	3559.5	-28.813	3560.32	-331.99	3559.15	-199.11	3559.5	150.06
							1392	0.01205	0.01079	0.0607	0.02567	0.07792			3559.54	-17.405	3559.89	43.188	3560.71	-342.99	3559.54	-212.11	3559.89	142.06
							1391	0.01207	0.01082	0.06063	0.02573	0.07801			3559.93	6.5947	3560.28	19.188	3561.1	-175.99	3559.93	-48.106	3560.28	56.062
							1390	0.01209	0.01084	0.06057	0.0258	0.07811			3560.32	-27.405	3560.68	-42.813	3561.49	-212.99	3560.32	-138.11	3560.68	61.062
							1389	0.01212	0.01087	0.0605	0.02587	0.0782			3560.71	-15.405	3561.07	-50.813	3561.88	-206.99	3560.71	-229.11	3561.07	90.062
							1388	0.01214	0.0109	0.06045	0.02591	0.07829			3561.1	-105.41	3561.46	-52.813	3562.27	-68.986	3561.1	-261.11	3561.46	67.062
							1387	0.01218	0.01092	0.06037	0.02594	0.07838			3561.49	-81.405	3561.85	63.188	3562.66	-206.99	3561.49	-210.11	3561.85	-43.938
							1386	0.0122	0.01095	0.0603	0.02598	0.07847			3561.88	-85.405	3562.24	-54.813	3563.06	-84.986	3561.88	-92.106	3562.24	-20.938
							1385	0.01222	0.01098	0.06023	0.02602	0.07855			3562.27	-140.41	3562.63	39.188	3563.45	17.014	3562.27	-193.11	3562.63	44.062
							1384	0.01224	0.011	0.06017	0.02607	0.07865			3562.66	-131.41	3563.02	-89.813	3563.84	-214.99	3562.66	-138.11	3563.02	52.062
							1383	0.01228	0.01103	0.06008	0.0261	0.07873			3563.06	-4.4053	3563.41	-269.81	3564.23	-252.99	3563.06	-142.11	3563.41	56.062
							1382	0.0123	0.01106	0.06002	0.02613	0.07882			3563.45	86.595	3563.8	-56.813	3564.62	-144.99	3563.45	-167.11	3563.8	5.0615
							1381	0.01234	0.01109	0.05993	0.02615	0.07891			3563.84	34.595	3564.19	-47.813	3565.01	-11.986	3563.84	-21.106	3564.19	-56.938
							1380	0.01236	0.01111	0.05985	0.02617	0.07899			3564.23	-93.405	3564.58	-227.81	3565.4	53.014	3564.23	-41.106	3564.58	-215.94
							1379	0.0124	0.01114	0.05977	0.02619	0.07907			3564.62	-157.41	3564.98	-19.813	3565.79	-76.986	3564.62	-101.11	3564.98	-179.94
							1378	0.01243	0.01117	0.05968	0.0262	0.07915			3565.01	-175.41	3565.37	188.19	3566.18	-21.986	3565.01	-35.106	3565.37	-25.938
							1377	0.01247	0.0112	0.05957	0.0262	0.07924			3565.4	-82.405	3565.76	72.188	3566.57	79.014	3565.4	63.894	3565.76	2.0615
							1376	0.01249	0.01122	0.05948	0.02621	0.07932			3565.79	0.59473	3566.15	-41.813	3566.96	2.0137	3565.79	-73.106	3566.15	-78.938
							1375	0.01253	0.01125	0.05938	0.0262	0.0794			3566.18	72.595	3566.54	73.188	3567.36	-198.99	3566.18	-69.106	3566.54	45.062
							1374	0.01255	0.01128	0.05928	0.0262	0.07948			3566.57	200.59	3566.93	46.188	3567.75	-232.99	3566.57	-145.11	3566.93	72.062
							1373	0.01259	0.01131	0.0592	0.0262	0.07955			3566.96	36.595	3567.32	-117.81	3568.14	-221.99	3566.96	-323.11	3567.32	-180.94
							1372	0.01263	0.01134	0.05912	0.02618	0.07964			3567.36	-17.405	3567.71	-52.813	3568.53	-114.99	3567.36	-169.11	3567.71	-36.938
							1371	0.01265	0.01137	0.05902	0.02616	0.07971			3567.75	-23.405	3568.1	20.188	3568.92	-38.986	3567.75	-134.11	3568.1	52.062
							1370	0.01269	0.01139	0.05893	0.02614	0.07979			3568.14	62.595	3568.49	-52.813	3569.31	-273.99	3568.14	-241.11	3568.49	250.06
							1369	0.01271	0.01142	0.05883	0.02614	0.07986			3568.53	52.595	3568.88	-13.813	3569.7	-438.99	3568.53	-87.106	3568.88	138.06
							1368	0.01276	0.01145	0.05873	0.02612	0.07993			3568.92	15.595	3569.28	-70.813	3570.09	-473.99	3568.92	-197.11	3569.28	-77.938
							1367	0.0128	0.01148	0.05863	0.0261	0.08001			3569.31	111.59	3569.67	-177.81	3570.48	-423.99	3569.31	-154.11	3569.67	45.062
							1366	0.01282	0.01151	0.05853	0.02608	0.08008			3569.7	0.59473	3570.06	-118.81	3570.87	-304.99	3569.7	-207.11	3570.06	70.062
							1365	0.01286	0.01154	0.05845	0.02608	0.08015			3570.09	88.595	3570.45	-33.813	3571.26	-332.99	3570.09	-83.106	3570.45	-34.938
							1364	0.01288	0.01157	0.05837	0.02608	0.08022			3570.48	93.595	3570.84	35.188	3571.66	-205.99	3570.48	-150.11	3570.84	-83.938
							1363	0.01292	0.0116	0.05827	0.02608	0.08029			3570.87	-84.405	3571.23	154.19	3572.05	-8.9863	3570.87	-211.11	3571.23	27.062
							1362	0.01294	0.01163	0.05817	0.02606	0.08036			3571.26	-52.405	3571.62	18.188	3572.44	-163.99	3571.26	-232.11	3571.62	62.062
							1361	0.01298	0.01166	0.0581	0.02605	0.08042			3571.66	-144.41	3572.01	-15.813	3572.83	-91.986	3571.66	-155.11	3572.01	89.062
							1360	0.013	0.01169	0.05802	0.02606	0.08049			3572.05	-68.405	3572.4	51.188	3573.22	100.01	3572.05	-191.11	3572.4	-22.938
							1359	0.01304	0.01172	0.05792	0.02606	0.08056			3572.44	-68.405	3572.79	-60.813	3573.61	-137.99	3572.44	-325.11	3572.79	14.062
							1358	0.01307	0.01175	0.05782	0.02605	0.08062			3572.83	82.595	3573.18	28.188	3574	-104.99	3572.83	-212.11	3573.18	128.06
							1357	0.01311	0.01178	0.05773	0.02603	0.08069			3573.22	62.595	3573.58	63.188	3574.39	28.014	3573.22	-307.11	3573.58	37.062
							1356	0.01313	0.01181	0.05763	0.02604	0.08075			3573.61	19.595	3573.97	27.188	3574.78	-65.986	3573.61	-261.11	3573.97	111.06
							1355	0.01315	0.01184	0.05753	0.02607	0.08082			3574	-73.405	3574.36	62.188	3575.17	-45.986	3574	-153.11	3574.36	10.062
							1354	0.01317	0.01187	0.05743	0.02609	0.08088			3574.39	-59.405	3574.75	65.188	3575.56	48.014	3574.39	-166.11	3574.75	-85.938
							1353	0.01321	0.0119	0.05735	0.02609	0.08095			3574.78	35.595	3575.14	14.188	3575.96	76.014	3574.78	-154.11	3575.14	-152.94
							1352	0.01323	0.01193	0.05727	0.0261	0.08101			3575.17	153.59	3575.53	-100.81	3576.35	-75.986	3575.17	-109.11	3575.53	-133.94
							1351	0.01325	0.01196	0.05717	0.02614	0.08107			3575.56	89.595	3575.92	39.188	3576.74	-31.986	3575.56	-109.11	3575.92	-78.938
							1350	0.01327	0.01199	0.05708	0.0262	0.08113			3575.96	50.595	3576.31	80.188	3577.13	27.014	3575.96	-131.11	3576.31	-66.938
							1349	0.01329	0.01202	0.057	0.02622	0.08119			3576.35	-4.4053	3576.7	10.188	3577.52	113.01	3576.35	-184.11	3576.7	-85.938
							1348	0.01331	0.01205	0.05692	0.02625	0.08125			3576.74	-27.405	3577.09	-10.813	3577.91	68.014	3576.74	-324.11	3577.09	-126.94
							1347	0.01335	0.01208	0.05683	0.0263	0.08131			3577.13	-33.405	3577.48	163.19	3578.3	-129.99	3577.13	-20.106	3577.48	-140.94
							1346	0.01337	0.01211	0.05675	0.02637	0.08136			3577.52	-43.405	3577.88	111.19	3578.69	-107.99	3577.52	-72.106	3577.88	-95.938
							1345	0.0134	0.01215	0.05665	0.02642	0.08142			3577.91	-95.405	3578.27	50.188	3579.08	-104.99	3577.91	-103.11	3578.27	-145.94
							1344	0.01342	0.01218	0.05655	0.02644	0.08148			3578.3	-155.41	3578.66	-33.813	3579.47	-73.986	3578.3	-30.106	3578.66	129.06
							1343	0.01344	0.01221	0.05645	0.02649	0.08153			3578.69	-73.405	3579.05	-107.81	3579.86	-49.986	3578.69	-162.11	3579.05	137.06
							1342	0.01346	0.01224	0.05637	0.02656	0.08159			3579.08	-99.405	3579.44	25.188	3580.26	-58.986	3579.08	-127.11	3579.44	47.062
							1341	0.01348	0.01227	0.05628	0.02664	0.08165			3579.47	-39.405	3579.83	162.19	3580.65	-168.99	3579.47	-73.106	3579.83	141.06
							1340	0.0135	0.0123	0.0562	0.02669	0.08169			3579.86	-78.405	3580.22	196.19	3581.04	-277.99	3579.86	-78.106	3580.22	170.06
							1339	0.01352	0.01234	0.05612	0.02674	0.08175			3580.26	-42.405	3580.61	120.19	3581.43	-181.99	3580.26	-74.106	3580.61	113.06
							1338	0.01354	0.01237	0.05605	0.02682	0.0818			3580.65	2.5947	3581	-11.813	3581.82	-32.986	3580.65	-171.11	3581	76.062
							1337	0.01356	0.0124	0.05597	0.02691	0.08186			3581.04	-87.405	3581.39	166.19	3582.21	-63.986	3581.04	-189.11	3581.39	108.06
							1336	0.01358	0.01243	0.05588	0.02698	0.08191			3581.43	-160.41	3581.78	158.19	3582.6	-106.99	3581.43	-181.11	3581.78	252.06
							1335	0.0136	0.01247	0.0558	0.02703	0.08196			3581.82	-141.41	3582.18	123.19	3582.99	-95.986	3581.82	-223.11	3582.18	93.062
							1334	0.01362	0.0125	0.05572	0.0271	0.08201			3582.21	-162.41	3582.57	73.188	3583.38	-3.9863	3582.21	-92.106	3582.57	-73.938
							1333	0.01364	0.01253	0.05565	0.02719	0.08206			3582.6	-136.41	3582.96	60.188	3583.77	-12.986	3582.6	-50.106	3582.96	-2.9385
							1332	0.01368	0.01256	0.05557	0.02726	0.08212			3582.99	-76.405	3583.35	40.188	3584.16	77.014	3582.99	-49.106	3583.35	139.06
							1331	0.0137	0.0126	0.05548	0.02732	0.08216			3583.38	-160.41	3583.74	-64.813	3584.56	-39.986	3583.38	-129.11	3583.74	-32.938
							1330	0.01373	0.01263	0.05542	0.02737	0.08221			3583.77	-250.41	3584.13	35.188	3584.95	-19.986	3583.77	-79.106	3584.13	48.062
							1329	0.01375	0.01266	0.05535	0.02745	0.08226			3584.16	-284.41	3584.52	33.188	3585.34	-21.986	3584.16	9.8936	3584.52	152.06
							1328	0.01379	0.0127	0.05527	0.02752	0.08231			3584.56	-167.41	3584.91	60.188	3585.73	-49.986	3584.56	-16.106	3584.91	131.06
							1327	0.01381	0.01273	0.0552	0.02757	0.08235			3584.95	-68.405	3585.3	69.188	3586.12	17.014	3584.95	-124.11	3585.3	118.06
							1326	0.01383	0.01276	0.05512	0.02761	0.0824			3585.34	8.5947	3585.69	-92.813	3586.51	-20.986	3585.34	-161.11	3585.69	102.06
							1325	0.01387	0.0128	0.05503	0.02766	0.08245			3585.73	4.5947	3586.08	-32.813	3586.9	-122.99	3585.73	-85.106	3586.08	173.06
							1324	0.01389	0.01283	0.05497	0.02771	0.08249			3586.12	13.595	3586.48	17.188	3587.29	-82.986	3586.12	-160.11	3586.48	141.06
							1323	0.01393	0.01287	0.0549	0.02775	0.08254			3586.51	-92.405	3586.87	177.19	3587.68	-50.986	3586.51	-41.106	3586.87	125.06
							1322	0.01395	0.0129	0.05483	0.02778	0.08259			3586.9	-46.405	3587.26	107.19	3588.07	-38.986	3586.9	-21.106	3587.26	4.0615
							1321	0.01399	0.01293	0.05475	0.02781	0.08264			3587.29	-94.405	3587.65	-25.813	3588.46	-224.99	3587.29	-128.11	3587.65	-37.938
							1320	0.01401	0.01297	0.05468	0.02784	0.08268			3587.68	-89.405	3588.04	-0.8125	3588.86	-152.99	3587.68	-84.106	3588.04	-130.94
							1319	0.01406	0.013	0.0546	0.02787	0.08273			3588.07	-93.405	3588.43	129.19	3589.25	170.01	3588.07	-140.11	3588.43	-58.938
							1318	0.01408	0.01304	0.05453	0.02789	0.08278			3588.46	-100.41	3588.82	141.19	3589.64	127.01	3588.46	-124.11	3588.82	5.0615
							1317	0.01412	0.01307	0.05447	0.0279	0.08282			3588.86	-170.41	3589.21	164.19	3590.03	26.014	3588.86	-250.11	3589.21	9.0615
							1316	0.01416	0.01311	0.05442	0.02791	0.08286			3589.25	-45.405	3589.6	208.19	3590.42	-128.99	3589.25	-232.11	3589.6	188.06
							1315	0.0142	0.01314	0.05435	0.02791	0.08291			3589.64	-16.405	3589.99	328.19	3590.81	-259.99	3589.64	-133.11	3589.99	215.06
							1314	0.01422	0.01318	0.05428	0.02792	0.08295			3590.03	-34.405	3590.38	194.19	3591.2	-190.99	3590.03	-237.11	3590.38	68.062
							1313	0.01426	0.01321	0.05423	0.02791	0.083			3590.42	57.595	3590.78	152.19	3591.59	-135.99	3590.42	-89.106	3590.78	58.062
							1312	0.0143	0.01325	0.05417	0.0279	0.08304			3590.81	-34.405	3591.17	181.19	3591.98	-152.99	3590.81	-19.106	3591.17	11.062
							1311	0.01434	0.01328	0.05412	0.02788	0.08308			3591.2	-153.41	3591.56	124.19	3592.37	-194.99	3591.2	-66.106	3591.56	33.062
							1310	0.01439	0.01332	0.05405	0.02787	0.08313			3591.59	-236.41	3591.95	128.19	3592.76	-24.986	3591.59	-101.11	3591.95	32.062
							1309	0.01443	0.01335	0.05398	0.02787	0.08318			3591.98	-181.41	3592.34	17.188	3593.16	-235.99	3591.98	-160.11	3592.34	59.062
							1308	0.01447	0.01339	0.05393	0.02784	0.08321			3592.37	-120.41	3592.73	57.188	3593.55	-137.99	3592.37	-117.11	3592.73	273.06
							1307	0.01451	0.01342	0.0539	0.02782	0.08326			3592.76	-86.405	3593.12	114.19	3593.94	-49.986	3592.76	-130.11	3593.12	70.062
							1306	0.01453	0.01346	0.05383	0.0278	0.08329			3593.16	-164.41	3593.51	25.188	3594.33	-27.986	3593.16	-82.106	3593.51	27.062
							1305	0.01457	0.0135	0.05378	0.0278	0.08334			3593.55	-120.41	3593.9	1.1875	3594.72	-64.986	3593.55	-99.106	3593.9	-26.938
							1304	0.01461	0.01353	0.05373	0.02778	0.08339			3593.94	-83.405	3594.29	68.188	3595.11	-68.986	3593.94	-133.11	3594.29	83.062
							1303	0.01465	0.01357	0.05368	0.02775	0.08342			3594.33	-0.40527	3594.68	186.19	3595.5	-143.99	3594.33	-107.11	3594.68	85.062
							1302	0.0147	0.0136	0.05363	0.02775	0.08347			3594.72	-39.405	3595.08	-14.813	3595.89	-83.986	3594.72	-114.11	3595.08	47.062
							1301	0.01474	0.01364	0.0536	0.02776	0.08352			3595.11	-159.41	3595.47	40.188	3596.28	-36.986	3595.11	-149.11	3595.47	113.06
							1300	0.01478	0.01368	0.05355	0.02775	0.08355			3595.5	-349.41	3595.86	46.188	3596.67	12.014	3595.5	-76.106	3595.86	-23.938
							1299	0.01482	0.01371	0.05352	0.02773	0.0836			3595.89	-333.41	3596.25	110.19	3597.06	-148.99	3595.89	-63.106	3596.25	177.06
							1298	0.01486	0.01375	0.05348	0.02773	0.08364			3596.28	-185.41	3596.64	158.19	3597.46	-70.986	3596.28	-23.106	3596.64	46.062
							1297	0.01488	0.01379	0.05343	0.02774	0.08368			3596.67	-59.405	3597.03	48.188	3597.85	56.014	3596.67	-73.106	3597.03	50.062
							1296	0.01492	0.01383	0.05338	0.02775	0.08372			3597.06	-266.41	3597.42	141.19	3598.24	17.014	3597.06	-68.106	3597.42	83.062
							1295	0.01496	0.01386	0.05335	0.02774	0.08376			3597.46	-227.41	3597.81	215.19	3598.63	60.014	3597.46	10.894	3597.81	143.06
							1294	0.01501	0.0139	0.05332	0.02775	0.08381			3597.85	-54.405	3598.2	43.188	3599.02	128.01	3597.85	12.894	3598.2	109.06
							1293	0.01505	0.01394	0.05327	0.02778	0.08385			3598.24	58.595	3598.59	-13.813	3599.41	-56.986	3598.24	-34.106	3598.59	-36.938
							1292	0.01509	0.01398	0.05323	0.02781	0.08389			3598.63	47.595	3598.98	103.19	3599.8	-134.99	3598.63	-153.11	3598.98	55.062
							1291	0.01511	0.01401	0.05322	0.02783	0.08393			3599.02	13.595	3599.38	124.19	3600.19	184.01	3599.02	-203.11	3599.38	72.062
							1290	0.01515	0.01405	0.05318	0.02786	0.08398			3599.41	44.595	3599.77	88.188	3600.58	209.01	3599.41	-246.11	3599.77	104.06
							1289	0.01519	0.01409	0.05317	0.02791	0.08401			3599.8	10.595	3600.16	81.188	3600.97	-32.986	3599.8	-229.11	3600.16	-8.9385
							1288	0.01523	0.01413	0.05313	0.02796	0.08406			3600.19	-99.405	3600.55	22.188	3601.36	20.014	3600.19	-83.106	3600.55	89.062
							1287	0.01525	0.01417	0.0531	0.028	0.08411			3600.58	-109.41	3600.94	51.188	3601.76	14.014	3600.58	-165.11	3600.94	-42.938
							1286	0.01529	0.0142	0.05308	0.02805	0.08414			3600.97	-31.405	3601.33	140.19	3602.15	-101.99	3600.97	-197.11	3601.33	75.062
							1285	0.01534	0.01424	0.05305	0.02812	0.08419			3601.36	-61.405	3601.72	72.188	3602.54	16.014	3601.36	-32.106	3601.72	51.062
							1284	0.01538	0.01428	0.05302	0.02819	0.08422			3601.76	-32.405	3602.11	-15.813	3602.93	46.014	3601.76	2.8936	3602.11	90.062
							1283	0.0154	0.01432	0.05298	0.02826	0.08427			3602.15	-76.405	3602.5	-23.813	3603.32	-31.986	3602.15	-15.106	3602.5	82.062
							1282	0.01544	0.01436	0.05295	0.02832	0.08432			3602.54	3.5947	3602.89	-19.813	3603.71	-97.986	3602.54	-7.1064	3602.89	-47.938
							1281	0.01548	0.0144	0.05292	0.0284	0.08435			3602.93	126.59	3603.28	15.188	3604.1	14.014	3602.93	52.894	3603.28	77.062
							1280	0.01552	0.01444	0.05288	0.02849	0.0844			3603.32	101.59	3603.68	-70.813	3604.49	23.014	3603.32	-15.106	3603.68	150.06
							1279	0.01554	0.01448	0.05287	0.02855	0.08445			3603.71	54.595	3604.07	132.19	3604.88	20.014	3603.71	-99.106	3604.07	215.06
							1278	0.01558	0.01452	0.05285	0.02861	0.08448			3604.1	42.595	3604.46	142.19	3605.27	226.01	3604.1	-59.106	3604.46	200.06
							1277	0.01562	0.01456	0.05282	0.0287	0.08453			3604.49	-4.4053	3604.85	-53.813	3605.66	102.01	3604.49	-51.106	3604.85	140.06
							1276	0.01564	0.0146	0.05282	0.02878	0.08458			3604.88	52.595	3605.24	133.19	3606.06	-8.9863	3604.88	27.894	3605.24	18.062
							1275	0.01569	0.01464	0.0528	0.02886	0.08461			3605.27	89.595	3605.63	64.188	3606.45	56.014	3605.27	39.894	3605.63	111.06
							1274	0.01573	0.01468	0.0528	0.02893	0.08466			3605.66	-125.41	3606.02	-86.813	3606.84	201.01	3605.66	27.894	3606.02	51.062
							1273	0.01577	0.01472	0.0528	0.029	0.08471			3606.06	-103.41	3606.41	18.188	3607.23	141.01	3606.06	56.894	3606.41	151.06
							1272	0.01581	0.01476	0.05278	0.02909	0.08474			3606.45	25.595	3606.8	11.188	3607.62	52.014	3606.45	-94.106	3606.8	87.062
							1271	0.01583	0.0148	0.05277	0.02916	0.08479			3606.84	-115.41	3607.19	61.188	3608.01	87.014	3606.84	-111.11	3607.19	-34.938
							1270	0.01587	0.01484	0.05278	0.02921	0.08484			3607.23	-171.41	3607.58	-64.813	3608.4	146.01	3607.23	10.894	3607.58	17.062
							1269	0.01591	0.01488	0.05278	0.02927	0.08488			3607.62	-25.405	3607.98	54.188	3608.79	48.014	3607.62	-102.11	3607.98	-68.938
							1268	0.01595	0.01492	0.05278	0.02934	0.08492			3608.01	-117.41	3608.37	13.188	3609.18	77.014	3608.01	-248.11	3608.37	53.062
							1267	0.016	0.01496	0.05278	0.02938	0.08496			3608.4	-108.41	3608.76	16.188	3609.57	-37.986	3608.4	-188.11	3608.76	-56.938
							1266	0.01604	0.015	0.05278	0.02942	0.08501			3608.79	42.595	3609.15	-17.813	3609.96	-8.9863	3608.79	-213.11	3609.15	5.0615
							1265	0.01606	0.01504	0.05278	0.02946	0.08506			3609.18	-10.405	3609.54	46.188	3610.36	9.0137	3609.18	-261.11	3609.54	85.062
							1264	0.0161	0.01509	0.05278	0.02949	0.08509			3609.57	6.5947	3609.93	132.19	3610.75	54.014	3609.57	-248.11	3609.93	-12.938
							1263	0.01614	0.01513	0.05278	0.02953	0.08514			3609.96	-9.4053	3610.32	-43.813	3611.14	69.014	3609.96	-250.11	3610.32	110.06
							1262	0.01618	0.01517	0.05278	0.02955	0.08519			3610.36	-45.405	3610.71	-123.81	3611.53	-90.986	3610.36	-219.11	3610.71	200.06
							1261	0.01622	0.01521	0.0528	0.02956	0.08524			3610.75	65.595	3611.1	-95.813	3611.92	130.01	3610.75	-147.11	3611.1	-186.94
							1260	0.01626	0.01526	0.0528	0.02958	0.08528			3611.14	142.59	3611.49	-11.813	3612.31	134.01	3611.14	-210.11	3611.49	-184.94
							1259	0.01631	0.0153	0.0528	0.0296	0.08533			3611.53	59.595	3611.88	9.1875	3612.7	-13.986	3611.53	-111.11	3611.88	-120.94
							1258	0.01635	0.01534	0.0528	0.0296	0.08538			3611.92	128.59	3612.28	-123.81	3613.09	21.014	3611.92	55.894	3612.28	-32.938
							1257	0.01639	0.01538	0.05282	0.0296	0.08542			3612.31	157.59	3612.67	-71.813	3613.48	-106.99	3612.31	20.894	3612.67	15.062
							1256	0.01643	0.01543	0.05282	0.02959	0.08546			3612.7	-29.405	3613.06	-21.813	3613.87	-154.99	3612.7	-80.106	3613.06	60.062
							1255	0.01647	0.01547	0.05283	0.02959	0.08551			3613.09	73.595	3613.45	13.188	3614.26	-260.99	3613.09	-144.11	3613.45	-28.938
							1254	0.01651	0.01551	0.05285	0.02957	0.08555			3613.48	109.59	3613.84	59.188	3614.66	-227.99	3613.48	-213.11	3613.84	-19.938
							1253	0.01655	0.01556	0.05287	0.02955	0.0856			3613.87	111.59	3614.23	85.188	3615.05	-85.986	3613.87	-183.11	3614.23	-65.938
							1252	0.01659	0.0156	0.05288	0.02954	0.08565			3614.26	86.595	3614.62	63.188	3615.44	203.01	3614.26	-152.11	3614.62	-62.938
							1251	0.01664	0.01565	0.0529	0.02953	0.08569			3614.66	116.59	3615.01	151.19	3615.83	51.014	3614.66	-206.11	3615.01	91.062
							1250	0.01668	0.01569	0.05292	0.02952	0.08574			3615.05	-44.405	3615.4	35.188	3616.22	-32.986	3615.05	-114.11	3615.4	79.062
							1249	0.01672	0.01573	0.05293	0.0295	0.08579			3615.44	-31.405	3615.79	-20.813	3616.61	60.014	3615.44	-35.106	3615.79	-5.9385
							1248	0.01676	0.01578	0.05295	0.0295	0.08584			3615.83	67.595	3616.18	18.188	3617	-66.986	3615.83	-62.106	3616.18	31.062
							1247	0.0168	0.01582	0.05297	0.02949	0.08589			3616.22	48.595	3616.58	-16.813	3617.39	-98.986	3616.22	-112.11	3616.58	21.062
							1246	0.01684	0.01587	0.05298	0.02948	0.08594			3616.61	-3.4053	3616.97	63.188	3617.78	-96.986	3616.61	-108.11	3616.97	-4.9385
							1245	0.01688	0.01591	0.053	0.02946	0.08599			3617	93.595	3617.36	139.19	3618.17	-68.986	3617	-19.106	3617.36	51.062
							1244	0.01692	0.01596	0.05302	0.02947	0.08604			3617.39	30.595	3617.75	44.188	3618.56	81.014	3617.39	-52.106	3617.75	15.062
							1243	0.01695	0.016	0.05305	0.02947	0.08608			3617.78	-61.405	3618.14	-10.813	3618.96	144.01	3617.78	22.894	3618.14	72.062
							1242	0.01699	0.01605	0.05307	0.02948	0.08613			3618.17	6.5947	3618.53	-42.813	3619.35	-120.99	3618.17	-28.106	3618.53	-48.938
							1241	0.01703	0.0161	0.05308	0.02949	0.08618			3618.56	-107.41	3618.92	16.188	3619.74	16.014	3618.56	120.89	3618.92	-54.938
							1240	0.01707	0.01614	0.05312	0.02951	0.08622			3618.96	9.5947	3619.31	-2.8125	3620.13	161.01	3618.96	7.8936	3619.31	66.062
							1239	0.01711	0.01619	0.05315	0.02954	0.08628			3619.35	9.5947	3619.7	-16.813	3620.52	-31.986	3619.35	-20.106	3619.7	16.062
							1238	0.01715	0.01623	0.05317	0.02956	0.08633			3619.74	81.595	3620.09	-20.813	3620.91	-53.986	3619.74	-129.11	3620.09	34.062
							1237	0.01717	0.01628	0.0532	0.02959	0.08638			3620.13	105.59	3620.48	-145.81	3621.3	59.014	3620.13	-183.11	3620.48	-45.938
							1236	0.01721	0.01633	0.05322	0.02964	0.08642			3620.52	74.595	3620.88	-73.813	3621.69	47.014	3620.52	-202.11	3620.88	-37.938
							1235	0.01725	0.01638	0.05325	0.02969	0.08648			3620.91	-52.405	3621.27	-94.813	3622.08	-223.99	3620.91	-79.106	3621.27	18.062
							1234	0.0173	0.01642	0.05328	0.02973	0.08653			3621.3	15.595	3621.66	-21.813	3622.47	-135.99	3621.3	-98.106	3621.66	9.0615
							1233	0.01732	0.01647	0.05332	0.02979	0.08658			3621.69	130.59	3622.05	92.188	3622.86	-33.986	3621.69	-30.106	3622.05	3.0615
							1232	0.01736	0.01652	0.05335	0.02985	0.08664			3622.08	90.595	3622.44	109.19	3623.26	-34.986	3622.08	-141.11	3622.44	44.062
							1231	0.01738	0.01657	0.05338	0.02991	0.08668			3622.47	49.595	3622.83	51.188	3623.65	9.0137	3622.47	-54.106	3622.83	49.062
							1230	0.01742	0.01661	0.05342	0.02997	0.08673			3622.86	26.595	3623.22	35.188	3624.04	-43.986	3622.86	-4.1064	3623.22	-8.9385
							1229	0.01746	0.01666	0.05345	0.03004	0.08679			3623.26	83.595	3623.61	19.188	3624.43	-84.986	3623.26	-79.106	3623.61	-31.938
							1228	0.01748	0.01671	0.05347	0.03013	0.08684			3623.65	272.59	3624	-65.813	3624.82	-30.986	3623.65	-270.11	3624	45.062
							1227	0.01752	0.01676	0.0535	0.03021	0.08688			3624.04	295.59	3624.39	-160.81	3625.21	-140.99	3624.04	-223.11	3624.39	-35.938
							1226	0.01754	0.01681	0.05353	0.03029	0.08694			3624.43	245.59	3624.78	-175.81	3625.6	-51.986	3624.43	-57.106	3624.78	-38.938
							1225	0.01759	0.01686	0.05358	0.03037	0.08699			3624.82	254.59	3625.18	-94.813	3625.99	-137.99	3624.82	62.894	3625.18	6.0615
							1224	0.01761	0.01691	0.05362	0.03045	0.08705			3625.21	219.59	3625.57	-77.813	3626.38	-82.986	3625.21	-72.106	3625.57	6.0615
							1223	0.01763	0.01696	0.05365	0.03054	0.08709			3625.6	132.59	3625.96	-43.813	3626.77	-9.9863	3625.6	-119.11	3625.96	-71.938
							1222	0.01767	0.01701	0.05368	0.03062	0.08715			3625.99	220.59	3626.35	12.188	3627.16	-131.99	3625.99	-118.11	3626.35	38.062
							1221	0.01769	0.01706	0.05373	0.0307	0.0872			3626.38	90.595	3626.74	-83.813	3627.56	-167.99	3626.38	-162.11	3626.74	101.06
							1220	0.01773	0.01711	0.05377	0.03078	0.08726			3626.77	55.595	3627.13	-91.813	3627.95	-200.99	3626.77	-139.11	3627.13	53.062
							1219	0.01775	0.01716	0.0538	0.03085	0.08731			3627.16	54.595	3627.52	13.188	3628.34	-297.99	3627.16	-81.106	3627.52	-40.938
							1218	0.01777	0.01721	0.05385	0.03092	0.08736			3627.56	239.59	3627.91	61.188	3628.73	-212.99	3627.56	-51.106	3627.91	-15.938
							1217	0.01781	0.01726	0.0539	0.03099	0.08741			3627.95	165.59	3628.3	72.188	3629.12	1.0137	3627.95	-8.1064	3628.3	2.0615
							1216	0.01783	0.01731	0.05393	0.03106	0.08747			3628.34	139.59	3628.69	32.188	3629.51	16.014	3628.34	-18.106	3628.69	-90.938
							1215	0.01787	0.01737	0.05397	0.03111	0.08752			3628.73	177.59	3629.09	57.188	3629.9	-99.986	3628.73	-63.106	3629.09	-58.938
							1214	0.01789	0.01742	0.054	0.03115	0.08758			3629.12	49.595	3629.48	-68.813	3630.29	-139.99	3629.12	-259.11	3629.48	14.062
							1213	0.01794	0.01747	0.05403	0.0312	0.08764			3629.51	141.59	3629.87	-5.8125	3630.68	-13.986	3629.51	-150.11	3629.87	-85.938
							1212	0.01796	0.01752	0.05408	0.03125	0.08768			3629.9	104.59	3630.26	-127.81	3631.07	-21.986	3629.9	9.8936	3630.26	54.062
							1211	0.01798	0.01758	0.05412	0.03128	0.08774			3630.29	3.5947	3630.65	-94.813	3631.46	-228.99	3630.29	-57.106	3630.65	-16.938
							1210	0.01802	0.01763	0.05417	0.0313	0.08779			3630.68	102.59	3631.04	-139.81	3631.86	-396.99	3630.68	-122.11	3631.04	107.06
							1209	0.01806	0.01768	0.05422	0.03133	0.08785			3631.07	57.595	3631.43	9.1875	3632.25	-357.99	3631.07	-35.106	3631.43	-1.9385
							1208	0.01808	0.01774	0.05427	0.03135	0.08791			3631.46	60.595	3631.82	-47.813	3632.64	-318.99	3631.46	-95.106	3631.82	155.06
							1207	0.01812	0.01779	0.05432	0.03135	0.08795			3631.86	35.595	3632.21	-105.81	3633.03	-339.99	3631.86	-51.106	3632.21	117.06
							1206	0.01814	0.01785	0.05437	0.03136	0.08801			3632.25	78.595	3632.6	-21.813	3633.42	-240.99	3632.25	-189.11	3632.6	0.06152
							1205	0.01818	0.0179	0.05442	0.03137	0.08807			3632.64	58.595	3632.99	118.19	3633.81	-63.986	3632.64	-204.11	3632.99	-78.938
							1204	0.01822	0.01796	0.05448	0.03137	0.08812			3633.03	-57.405	3633.39	74.188	3634.2	-88.986	3633.03	-140.11	3633.39	-14.938
							1203	0.01827	0.01801	0.05452	0.03138	0.08818			3633.42	-98.405	3633.78	126.19	3634.59	-146.99	3633.42	-3.1064	3633.78	38.062
							1202	0.01831	0.01807	0.05457	0.03138	0.08824			3633.81	42.595	3634.17	4.1875	3634.98	-69.986	3633.81	46.894	3634.17	-34.938
							1201	0.01833	0.01812	0.05462	0.03138	0.08829			3634.2	2.5947	3634.56	-28.813	3635.37	-79.986	3634.2	-33.106	3634.56	-99.938
							1200	0.01837	0.01818	0.05465	0.03138	0.08834			3634.59	75.595	3634.95	-47.813	3635.76	-242.99	3634.59	-183.11	3634.95	-66.938
							1199	0.01841	0.01824	0.05468	0.03137	0.0884			3634.98	-59.405	3635.34	-219.81	3636.16	-212.99	3634.98	-163.11	3635.34	-160.94
							1198	0.01845	0.01829	0.05473	0.03137	0.08846			3635.37	-75.405	3635.73	-154.81	3636.55	-131.99	3635.37	-160.11	3635.73	31.062
							1197	0.01851	0.01835	0.05477	0.03136	0.08851			3635.76	-93.405	3636.12	-24.813	3636.94	-68.986	3635.76	-88.106	3636.12	-51.938
							1196	0.01856	0.01841	0.0548	0.03135	0.08856			3636.16	135.59	3636.51	-19.813	3637.33	-21.986	3636.16	-3.1064	3636.51	-101.94
							1195	0.0186	0.01847	0.05485	0.03135	0.08862			3636.55	114.59	3636.9	60.188	3637.72	-129.99	3636.55	89.894	3636.9	-59.938
							1194	0.01864	0.01852	0.0549	0.03135	0.08868			3636.94	24.595	3637.29	174.19	3638.11	-169.99	3636.94	-22.106	3637.29	-35.938
							1193	0.0187	0.01858	0.05493	0.03136	0.08873			3637.33	89.595	3637.68	154.19	3638.5	-109.99	3637.33	48.894	3637.68	-7.9385
							1192	0.01874	0.01864	0.05498	0.03136	0.08879			3637.72	118.59	3638.08	21.188	3638.89	-120.99	3637.72	-48.106	3638.08	-107.94
							1191	0.01878	0.0187	0.05502	0.03138	0.08885			3638.11	-11.405	3638.47	-5.8125	3639.28	-128.99	3638.11	-2.1064	3638.47	42.062
							1190	0.01884	0.01876	0.05507	0.03139	0.08889			3638.5	-55.405	3638.86	1.1875	3639.67	-173.99	3638.5	-199.11	3638.86	-64.938
							1189	0.01889	0.01882	0.0551	0.03142	0.08895			3638.89	-84.405	3639.25	2.1875	3640.06	-251.99	3638.89	-224.11	3639.25	-108.94
							1188	0.01895	0.01888	0.05513	0.03144	0.08901			3639.28	-183.41	3639.64	-55.813	3640.46	-163.99	3639.28	-190.11	3639.64	-5.9385
							1187	0.01899	0.01894	0.05518	0.03149	0.08906			3639.67	-47.405	3640.03	-43.813	3640.85	-124.99	3639.67	-145.11	3640.03	-10.938
							1186	0.01905	0.019	0.05523	0.03153	0.08912			3640.06	100.59	3640.42	-61.813	3641.24	-111.99	3640.06	35.894	3640.42	-13.938
							1185	0.01911	0.01907	0.05527	0.03157	0.08918			3640.46	17.595	3640.81	-98.813	3641.63	-235.99	3640.46	-2.1064	3640.81	41.062
							1184	0.01915	0.01913	0.05532	0.03163	0.08922			3640.85	57.595	3641.2	-106.81	3642.02	-180.99	3640.85	-126.11	3641.2	30.062
							1183	0.01922	0.01919	0.05535	0.03169	0.08928			3641.24	165.59	3641.59	-10.813	3642.41	-237.99	3641.24	-122.11	3641.59	-38.938
							1182	0.01928	0.01925	0.0554	0.03176	0.08934			3641.63	170.59	3641.99	6.1875	3642.8	-254.99	3641.63	-0.10645	3641.99	-30.938
							1181	0.01934	0.01932	0.05545	0.03183	0.08939			3642.02	118.59	3642.38	26.188	3643.19	-297.99	3642.02	16.894	3642.38	-121.94
							1180	0.01938	0.01938	0.05548	0.03191	0.08945			3642.41	92.595	3642.77	-63.813	3643.58	-313.99	3642.41	77.894	3642.77	-85.938
							1179	0.01944	0.01944	0.05553	0.03199	0.08951			3642.8	5.5947	3643.16	82.188	3643.97	-296.99	3642.8	57.894	3643.16	56.062
							1178	0.0195	0.01951	0.05557	0.03207	0.08955			3643.19	36.595	3643.55	-24.813	3644.36	43.014	3643.19	107.89	3643.55	70.062
							1177	0.01957	0.01957	0.05562	0.03216	0.08961			3643.58	71.595	3643.94	-85.813	3644.76	-12.986	3643.58	143.89	3643.94	59.062
							1176	0.01963	0.01964	0.05567	0.03224	0.08966			3643.97	-0.40527	3644.33	-129.81	3645.15	-60.986	3643.97	136.89	3644.33	24.062
							1175	0.01969	0.0197	0.0557	0.03232	0.08972			3644.36	146.59	3644.72	-5.8125	3645.54	5.0137	3644.36	53.894	3644.72	12.062
							1174	0.01975	0.01977	0.05575	0.03241	0.08976			3644.76	234.59	3645.11	-14.813	3645.93	41.014	3644.76	30.894	3645.11	20.062
							1173	0.01981	0.01984	0.05578	0.0325	0.08982			3645.15	104.59	3645.5	-147.81	3646.32	2.0137	3645.15	-50.106	3645.5	-85.938
							1172	0.01988	0.0199	0.05582	0.03258	0.08987			3645.54	40.595	3645.89	-90.813	3646.71	-171.99	3645.54	-45.106	3645.89	-255.94
							1171	0.01994	0.01997	0.05587	0.03266	0.08993			3645.93	234.59	3646.29	-58.813	3647.1	-180.99	3645.93	-52.106	3646.29	-188.94
							1170	0.02	0.02004	0.0559	0.03274	0.08998			3646.32	18.595	3646.68	-84.813	3647.49	-127.99	3646.32	-58.106	3646.68	-177.94
							1169	0.02008	0.0201	0.05593	0.03282	0.09004			3646.71	49.595	3647.07	-15.813	3647.88	-59.986	3646.71	-218.11	3647.07	-79.938
							1168	0.02014	0.02017	0.05597	0.03289	0.09008			3647.1	0.59473	3647.46	-169.81	3648.27	141.01	3647.1	-162.11	3647.46	-143.94
							1167	0.02021	0.02024	0.056	0.03295	0.09013			3647.49	72.595	3647.85	-49.813	3648.66	133.01	3647.49	-253.11	3647.85	-41.938
							1166	0.02027	0.02031	0.05602	0.03302	0.09019			3647.88	25.595	3648.24	-76.813	3649.06	184.01	3647.88	-187.11	3648.24	-38.938
							1165	0.02035	0.02038	0.05605	0.03307	0.09024			3648.27	77.595	3648.63	-120.81	3649.45	124.01	3648.27	-27.106	3648.63	58.062
							1164	0.02041	0.02045	0.05608	0.03312	0.09028			3648.66	77.595	3649.02	-46.813	3649.84	114.01	3648.66	3.8936	3649.02	-36.938
							1163	0.02047	0.02052	0.05612	0.03318	0.09033			3649.06	120.59	3649.41	33.188	3650.23	46.014	3649.06	-124.11	3649.41	-142.94
							1162	0.02056	0.02059	0.05615	0.03321	0.09038			3649.45	143.59	3649.8	-3.8125	3650.62	-35.986	3649.45	-182.11	3649.8	-131.94
							1161	0.02062	0.02066	0.05618	0.03324	0.09044			3649.84	31.595	3650.19	-11.813	3651.01	-32.986	3649.84	-109.11	3650.19	-77.938
							1160	0.0207	0.02073	0.0562	0.03326	0.09048			3650.23	-3.4053	3650.59	-40.813	3651.4	88.014	3650.23	13.894	3650.59	-40.938
							1159	0.02076	0.0208	0.05623	0.03327	0.09053			3650.62	34.595	3650.98	-110.81	3651.79	-67.986	3650.62	159.89	3650.98	38.062
							1158	0.02085	0.02088	0.05627	0.03329	0.09058			3651.01	51.595	3651.37	18.188	3652.18	45.014	3651.01	-46.106	3651.37	108.06
							1157	0.02091	0.02095	0.0563	0.0333	0.09062			3651.4	39.595	3651.76	1.1875	3652.57	-151.99	3651.4	-102.11	3651.76	152.06
							1156	0.02099	0.02102	0.05632	0.03331	0.09067			3651.79	-151.41	3652.15	55.188	3652.96	-246.99	3651.79	-47.106	3652.15	112.06
							1155	0.02105	0.02109	0.05635	0.03331	0.09071			3652.18	-110.41	3652.54	-6.8125	3653.36	-253.99	3652.18	-12.106	3652.54	9.0615
							1154	0.02114	0.02117	0.05638	0.03332	0.09075			3652.57	-16.405	3652.93	-6.8125	3653.75	-280.99	3652.57	144.89	3652.93	-184.94
							1153	0.0212	0.02124	0.0564	0.03332	0.0908			3652.96	142.59	3653.32	59.188	3654.14	-219.99	3652.96	77.894	3653.32	-234.94
							1152	0.02128	0.02132	0.05643	0.03332	0.09085			3653.36	109.59	3653.71	28.188	3654.53	-118.99	3653.36	-82.106	3653.71	-193.94
							1151	0.02134	0.02139	0.05647	0.03332	0.09088			3653.75	-62.405	3654.1	-17.813	3654.92	-109.99	3653.75	-13.106	3654.1	-179.94
							1150	0.02142	0.02147	0.05648	0.03332	0.09093			3654.14	-99.405	3654.49	-34.813	3655.31	65.014	3654.14	101.89	3654.49	-107.94
							1149	0.02149	0.02155	0.0565	0.03332	0.09098			3654.53	-18.405	3654.89	-76.813	3655.7	11.014	3654.53	35.894	3654.89	-229.94
							1148	0.02157	0.02162	0.05652	0.03332	0.09101			3654.92	61.595	3655.28	-23.813	3656.09	-15.986	3654.92	101.89	3655.28	-275.94
							1147	0.02163	0.0217	0.05655	0.03333	0.09106			3655.31	2.5947	3655.67	42.188	3656.48	-90.986	3655.31	28.894	3655.67	-117.94
							1146	0.02171	0.02178	0.05657	0.03334	0.09109			3655.7	-67.405	3656.06	-117.81	3656.87	-224.99	3655.7	-61.106	3656.06	69.062
							1145	0.02178	0.02186	0.0566	0.03336	0.09113			3656.09	-71.405	3656.45	-94.813	3657.26	-111.99	3656.09	-14.106	3656.45	0.06152
							1144	0.02186	0.02194	0.05662	0.03338	0.09118			3656.48	83.595	3656.84	111.19	3657.66	-7.9863	3656.48	95.894	3656.84	-117.94
							1143	0.02192	0.02202	0.05663	0.03341	0.09121			3656.87	67.595	3657.23	120.19	3658.05	-145.99	3656.87	240.89	3657.23	-170.94
							1142	0.02198	0.0221	0.05665	0.03345	0.09125			3657.26	114.59	3657.62	37.188	3658.44	-70.986	3657.26	219.89	3657.62	-85.938
							1141	0.02206	0.02218	0.05668	0.03348	0.09128			3657.66	233.59	3658.01	26.188	3658.83	-17.986	3657.66	110.89	3658.01	55.062
							1140	0.02213	0.02226	0.05672	0.03352	0.09133			3658.05	225.59	3658.4	-54.813	3659.22	-95.986	3658.05	50.894	3658.4	-29.938
							1139	0.02219	0.02234	0.05673	0.03358	0.09136			3658.44	289.59	3658.79	-99.813	3659.61	-72.986	3658.44	-34.106	3658.79	-13.938
							1138	0.02227	0.02243	0.05675	0.03364	0.0914			3658.83	277.59	3659.19	-165.81	3660	-82.986	3658.83	-109.11	3659.19	-91.938
							1137	0.02233	0.02251	0.05677	0.03371	0.09142			3659.22	79.595	3659.58	-62.813	3660.39	-96.986	3659.22	128.89	3659.58	-18.938
							1136	0.02239	0.02259	0.05678	0.03378	0.09146			3659.61	31.595	3659.97	-27.813	3660.78	-95.986	3659.61	-4.1064	3659.97	-20.938
							1135	0.02246	0.02268	0.0568	0.03386	0.09149			3660	41.595	3660.36	-6.8125	3661.17	-56.986	3660	-82.106	3660.36	-120.94
							1134	0.02252	0.02276	0.05682	0.03394	0.09153			3660.39	122.59	3660.75	46.188	3661.56	236.01	3660.39	-60.106	3660.75	-199.94
							1133	0.0226	0.02285	0.05683	0.03403	0.09155			3660.78	-72.405	3661.14	9.1875	3661.96	124.01	3660.78	-1.1064	3661.14	-221.94
							1132	0.02266	0.02294	0.05687	0.03412	0.09159			3661.17	-0.40527	3661.53	69.188	3662.35	-74.986	3661.17	-62.106	3661.53	-65.938
							1131	0.02272	0.02302	0.05688	0.03421	0.09162			3661.56	40.595	3661.92	137.19	3662.74	20.014	3661.56	-91.106	3661.92	-49.938
							1130	0.02279	0.02311	0.0569	0.03431	0.09165			3661.96	147.59	3662.31	-41.813	3663.13	109.01	3661.96	52.894	3662.31	-99.938
							1129	0.02285	0.0232	0.05692	0.03439	0.09167			3662.35	147.59	3662.7	-54.813	3663.52	109.01	3662.35	9.8936	3662.7	-135.94
							1128	0.02291	0.02329	0.05693	0.03448	0.09171			3662.74	168.59	3663.09	-89.813	3663.91	120.01	3662.74	79.894	3663.09	32.062
							1127	0.02297	0.02338	0.05695	0.03456	0.09173			3663.13	76.595	3663.49	26.188	3664.3	58.014	3663.13	28.894	3663.49	69.062
							1126	0.02303	0.02348	0.05697	0.03465	0.09175			3663.52	250.59	3663.88	0.1875	3664.69	78.014	3663.52	-56.106	3663.88	78.062
							1125	0.0231	0.02357	0.05698	0.03473	0.09178			3663.91	61.595	3664.27	117.19	3665.08	101.01	3663.91	-70.106	3664.27	-19.938
							1124	0.02316	0.02366	0.057	0.03481	0.09181			3664.3	19.595	3664.66	34.188	3665.47	222.01	3664.3	48.894	3664.66	-28.938
							1123	0.0232	0.02376	0.05702	0.03488	0.09184			3664.69	-46.405	3665.05	14.188	3665.86	122.01	3664.69	95.894	3665.05	-30.938
							1122	0.02326	0.02385	0.05703	0.03495	0.09185			3665.08	-60.405	3665.44	-9.8125	3666.26	-86.986	3665.08	67.894	3665.44	-218.94
							1121	0.02332	0.02395	0.05705	0.03502	0.09187			3665.47	67.595	3665.83	-100.81	3666.65	-277.99	3665.47	-95.106	3665.83	-216.94
							1120	0.02338	0.02405	0.05707	0.03508	0.09189			3665.86	130.59	3666.22	-83.813	3667.04	-210.99	3665.86	-113.11	3666.22	-98.938
							1119	0.02345	0.02414	0.05708	0.03512	0.09192			3666.26	44.595	3666.61	-40.813	3667.43	-31.986	3666.26	14.894	3666.61	-178.94
							1118	0.02351	0.02424	0.05712	0.03517	0.09194			3666.65	-80.405	3667	-20.813	3667.82	63.014	3666.65	23.894	3667	-287.94
							1117	0.02357	0.02434	0.05713	0.03521	0.09195			3667.04	-102.41	3667.39	76.188	3668.21	6.0137	3667.04	78.894	3667.39	-164.94
							1116	0.02363	0.02445	0.05717	0.03524	0.09198			3667.43	-109.41	3667.79	-117.81	3668.6	-105.99	3667.43	-4.1064	3667.79	0.06152
							1115	0.02369	0.02455	0.05718	0.03526	0.09199			3667.82	-57.405	3668.18	-198.81	3668.99	11.014	3667.82	53.894	3668.18	-119.94
							1114	0.02376	0.02465	0.0572	0.03528	0.09201			3668.21	-7.4053	3668.57	-127.81	3669.38	23.014	3668.21	99.894	3668.57	-132.94
							1113	0.0238	0.02476	0.05722	0.03529	0.09202			3668.6	21.595	3668.96	-148.81	3669.77	-55.986	3668.6	104.89	3668.96	-68.938
							1112	0.02386	0.02486	0.05723	0.0353	0.09204			3668.99	-27.405	3669.35	-75.813	3670.16	28.014	3668.99	160.89	3669.35	-106.94
							1111	0.02392	0.02497	0.05725	0.03532	0.09206			3669.38	-143.41	3669.74	-6.8125	3670.56	-59.986	3669.38	63.894	3669.74	-33.938
							1110	0.02398	0.02508	0.05728	0.03532	0.09207			3669.77	-79.405	3670.13	-105.81	3670.95	-181.99	3669.77	-32.106	3670.13	-99.938
							1109	0.02405	0.02518	0.0573	0.03534	0.09208			3670.16	-63.405	3670.52	-166.81	3671.34	-190.99	3670.16	-21.106	3670.52	-73.938
							1108	0.02411	0.0253	0.05732	0.03535	0.09209			3670.56	-34.405	3670.91	-134.81	3671.73	-215.99	3670.56	-40.106	3670.91	-95.938
							1107	0.02417	0.02541	0.05735	0.03536	0.09211			3670.95	68.595	3671.3	-87.813	3672.12	-126.99	3670.95	-70.106	3671.3	-179.94
							1106	0.02423	0.02552	0.05737	0.03539	0.09212			3671.34	63.595	3671.69	-98.813	3672.51	-52.986	3671.34	-61.106	3671.69	5.0615
							1105	0.02429	0.02563	0.05738	0.0354	0.09213			3671.73	-13.405	3672.09	-3.8125	3672.9	-230.99	3671.73	50.894	3672.09	-73.938
							1104	0.02436	0.02575	0.05738	0.03542	0.09213			3672.12	-79.405	3672.48	-174.81	3673.29	-27.986	3672.12	-23.106	3672.48	-151.94
							1103	0.02442	0.02586	0.0574	0.03545	0.09214			3672.51	-46.405	3672.87	-89.813	3673.68	92.014	3672.51	-126.11	3672.87	-62.938
							1102	0.02448	0.02598	0.05742	0.03548	0.09215			3672.9	15.595	3673.26	-5.8125	3674.07	-96.986	3672.9	-158.11	3673.26	25.062
							1101	0.02454	0.0261	0.05745	0.03552	0.09215			3673.29	74.595	3673.65	-54.813	3674.46	-243.99	3673.29	-106.11	3673.65	89.062
							1100	0.0246	0.02622	0.05745	0.03556	0.09216			3673.68	-31.405	3674.04	-65.813	3674.86	-177.99	3673.68	-148.11	3674.04	2.0615
							1099	0.02466	0.02634	0.05748	0.03561	0.09218			3674.07	3.5947	3674.43	-19.813	3675.25	103.01	3674.07	-2.1064	3674.43	62.062
							1098	0.02475	0.02647	0.0575	0.03566	0.09218			3674.46	-60.405	3674.82	30.188	3675.64	252.01	3674.46	11.894	3674.82	-41.938
							1097	0.02481	0.02659	0.05752	0.03572	0.09218			3674.86	-77.405	3675.21	79.188	3676.03	94.014	3674.86	-86.106	3675.21	14.062
							1096	0.02487	0.02672	0.05753	0.03578	0.09219			3675.25	-89.405	3675.6	-78.813	3676.42	-34.986	3675.25	-175.11	3675.6	-4.9385
							1095	0.02495	0.02684	0.05755	0.03586	0.09219			3675.64	-34.405	3675.99	-52.813	3676.81	-76.986	3675.64	-123.11	3675.99	54.062
							1094	0.02502	0.02697	0.05758	0.03593	0.09219			3676.03	-27.405	3676.39	-15.813	3677.2	115.01	3676.03	-90.106	3676.39	38.062
							1093	0.0251	0.0271	0.0576	0.03601	0.09219			3676.42	48.595	3676.78	8.1875	3677.59	22.014	3676.42	-92.106	3676.78	133.06
							1092	0.02518	0.02723	0.05763	0.0361	0.09219			3676.81	-3.4053	3677.17	73.188	3677.98	93.014	3676.81	-46.106	3677.17	45.062
							1091	0.02524	0.02737	0.05765	0.03619	0.09219			3677.2	4.5947	3677.56	32.188	3678.37	260.01	3677.2	-158.11	3677.56	46.062
							1090	0.02533	0.0275	0.05768	0.03629	0.09219			3677.59	-31.405	3677.95	44.188	3678.76	303.01	3677.59	-162.11	3677.95	-56.938
							1089	0.02541	0.02763	0.0577	0.0364	0.09219			3677.98	-88.405	3678.34	88.188	3679.16	178.01	3677.98	-6.1064	3678.34	-87.938
							1088	0.02549	0.02777	0.05772	0.0365	0.09219			3678.37	-112.41	3678.73	-127.81	3679.55	139.01	3678.37	87.894	3678.73	-33.938
							1087	0.02559	0.02791	0.05775	0.03659	0.09219			3678.76	-40.405	3679.12	-142.81	3679.94	66.014	3678.76	75.894	3679.12	16.062
							1086	0.02568	0.02805	0.05777	0.0367	0.09219			3679.16	-117.41	3679.51	-97.813	3680.33	-14.986	3679.16	-10.106	3679.51	-53.938
							1085	0.02576	0.02819	0.05778	0.0368	0.09219			3679.55	-107.41	3679.9	-90.813	3680.72	21.014	3679.55	40.894	3679.9	-93.938
							1084	0.02586	0.02833	0.0578	0.03689	0.09218			3679.94	-2.4053	3680.29	-78.813	3681.11	187.01	3679.94	-83.106	3680.29	-119.94
							1083	0.02594	0.02847	0.05783	0.03698	0.09218			3680.33	75.595	3680.69	-230.81	3681.5	123.01	3680.33	-146.11	3680.69	-27.938
							1082	0.02605	0.02862	0.05785	0.03707	0.09218			3680.72	-142.41	3681.08	-238.81	3681.89	61.014	3680.72	-80.106	3681.08	-148.94
							1081	0.02615	0.02876	0.05788	0.03715	0.09216			3681.11	-29.405	3681.47	-138.81	3682.28	150.01	3681.11	-47.106	3681.47	20.062
							1080	0.02625	0.02891	0.0579	0.03723	0.09216			3681.5	-57.405	3681.86	-113.81	3682.67	189.01	3681.5	76.894	3681.86	-48.938
							1079	0.02636	0.02906	0.05793	0.03729	0.09215			3681.89	-59.405	3682.25	-95.813	3683.06	101.01	3681.89	122.89	3682.25	-48.938
							1078	0.02646	0.02921	0.05795	0.03736	0.09214			3682.28	49.595	3682.64	36.188	3683.46	60.014	3682.28	26.894	3682.64	-75.938
							1077	0.02656	0.02936	0.05797	0.03742	0.09214			3682.67	111.59	3683.03	-122.81	3683.85	264.01	3682.67	-19.106	3683.03	-187.94
							1076	0.02667	0.02951	0.058	0.03747	0.09213			3683.06	-16.405	3683.42	-16.813	3684.24	112.01	3683.06	-25.106	3683.42	-90.938
							1075	0.02677	0.02966	0.058	0.03752	0.09212			3683.46	16.595	3683.81	1.1875	3684.63	-38.986	3683.46	38.894	3683.81	-52.938
							1074	0.02689	0.02982	0.05802	0.03755	0.09211			3683.85	108.59	3684.2	-54.813	3685.02	-107.99	3683.85	-25.106	3684.2	-88.938
							1073	0.027	0.02997	0.05805	0.03758	0.09209			3684.24	109.59	3684.59	-81.813	3685.41	-52.986	3684.24	-108.11	3684.59	-27.938
							1072	0.02712	0.03013	0.05807	0.03761	0.09209			3684.63	-30.405	3684.99	-116.81	3685.8	-99.986	3684.63	-101.11	3684.99	-81.938
							1071	0.02724	0.03029	0.05807	0.03764	0.09208			3685.02	-52.405	3685.38	-168.81	3686.19	105.01	3685.02	-16.106	3685.38	-100.94
							1070	0.02735	0.03045	0.05808	0.03766	0.09207			3685.41	209.59	3685.77	-69.813	3686.58	-68.986	3685.41	-46.106	3685.77	-2.9385
							1069	0.02747	0.03061	0.0581	0.03769	0.09205			3685.8	83.595	3686.16	-230.81	3686.97	-46.986	3685.8	-51.106	3686.16	-109.94
							1068	0.0276	0.03077	0.05812	0.03771	0.09204			3686.19	139.59	3686.55	-291.81	3687.36	-70.986	3686.19	-38.106	3686.55	-91.938
							1067	0.02772	0.03094	0.05813	0.03774	0.09202			3686.58	66.595	3686.94	-121.81	3687.76	15.014	3686.58	86.894	3686.94	99.062
							1066	0.02784	0.0311	0.05815	0.03775	0.09201			3686.97	113.59	3687.33	-229.81	3688.15	119.01	3686.97	-168.11	3687.33	136.06
							1065	0.02797	0.03127	0.05817	0.03779	0.092			3687.36	49.595	3687.72	-127.81	3688.54	27.014	3687.36	-10.106	3687.72	56.062
							1064	0.02811	0.03144	0.05818	0.03781	0.09198			3687.76	-128.41	3688.11	-133.81	3688.93	-35.986	3687.76	68.894	3688.11	-142.94
							1063	0.02824	0.03161	0.0582	0.03784	0.09196			3688.15	-44.405	3688.5	-143.81	3689.32	93.014	3688.15	18.894	3688.5	-173.94
							1062	0.02836	0.03178	0.05822	0.03791	0.09194			3688.54	-65.405	3688.89	-255.81	3689.71	-63.986	3688.54	-97.106	3688.89	-59.938
							1061	0.0285	0.03195	0.05823	0.03795	0.09193			3688.93	-31.405	3689.29	-257.81	3690.1	-58.986	3688.93	-188.11	3689.29	-120.94
							1060	0.02863	0.03212	0.05827	0.038	0.09191			3689.32	-9.4053	3689.68	-188.81	3690.49	-113.99	3689.32	-227.11	3689.68	-5.9385
							1059	0.02877	0.0323	0.05828	0.03807	0.09189			3689.71	-6.4053	3690.07	-6.8125	3690.88	-136.99	3689.71	-124.11	3690.07	-17.938
							1058	0.02892	0.03247	0.0583	0.03813	0.09187			3690.1	153.59	3690.46	-69.813	3691.27	-193.99	3690.1	-180.11	3690.46	-144.94
							1057	0.02904	0.03265	0.05832	0.03821	0.09186			3690.49	242.59	3690.85	-20.813	3691.66	-201.99	3690.49	-153.11	3690.85	-37.938
							1056	0.02918	0.03283	0.05833	0.03829	0.09184			3690.88	229.59	3691.24	-127.81	3692.06	-135.99	3690.88	-173.11	3691.24	109.06
							1055	0.02933	0.03301	0.05837	0.03838	0.09181			3691.27	154.59	3691.63	-44.813	3692.45	-143.99	3691.27	-125.11	3691.63	80.062
							1054	0.02947	0.03319	0.05838	0.03848	0.09179			3691.66	136.59	3692.02	-49.813	3692.84	-106.99	3691.66	-153.11	3692.02	109.06
							1053	0.02962	0.03337	0.0584	0.03857	0.09176			3692.06	83.595	3692.41	-116.81	3693.23	-31.986	3692.06	-209.11	3692.41	-13.938
							1052	0.02976	0.03355	0.05843	0.03866	0.09174			3692.45	148.59	3692.8	-297.81	3693.62	55.014	3692.45	-236.11	3692.8	90.062
							1051	0.02991	0.03374	0.05843	0.03876	0.09172			3692.84	158.59	3693.19	-162.81	3694.01	59.014	3692.84	-228.11	3693.19	90.062
							1050	0.03005	0.03392	0.05845	0.03887	0.09169			3693.23	232.59	3693.59	-183.81	3694.4	-22.986	3693.23	-201.11	3693.59	-44.938
							1049	0.0302	0.03411	0.05847	0.03897	0.09167			3693.62	308.59	3693.98	-174.81	3694.79	-249.99	3693.62	-139.11	3693.98	-48.938
							1048	0.03034	0.0343	0.0585	0.03909	0.09165			3694.01	199.59	3694.37	-122.81	3695.18	-193.99	3694.01	-108.11	3694.37	24.062
							1047	0.03049	0.03449	0.05852	0.03919	0.09162			3694.4	101.59	3694.76	-57.813	3695.57	-104.99	3694.4	-198.11	3694.76	-40.938
							1046	0.03065	0.03468	0.05853	0.0393	0.09159			3694.79	14.595	3695.15	-35.813	3695.96	-156.99	3694.79	-62.106	3695.15	-63.938
							1045	0.03079	0.03487	0.05855	0.03941	0.09156			3695.18	53.595	3695.54	-88.813	3696.36	-199.99	3695.18	-34.106	3695.54	-10.938
							1044	0.03094	0.03506	0.05858	0.03952	0.09154			3695.57	58.595	3695.93	-189.81	3696.75	-178.99	3695.57	-110.11	3695.93	6.0615
							1043	0.0311	0.03526	0.0586	0.03962	0.09151			3695.96	-29.405	3696.32	-245.81	3697.14	-132.99	3695.96	-163.11	3696.32	40.062
							1042	0.03125	0.03546	0.05863	0.03972	0.09148			3696.36	100.59	3696.71	-138.81	3697.53	-95.986	3696.36	-255.11	3696.71	87.062
							1041	0.03141	0.03565	0.05867	0.03981	0.09145			3696.75	65.595	3697.1	-99.813	3697.92	-18.986	3696.75	-195.11	3697.1	41.062
							1040	0.03156	0.03585	0.05868	0.03989	0.09141			3697.14	-70.405	3697.49	-138.81	3698.31	-40.986	3697.14	-145.11	3697.49	23.062
							1039	0.03172	0.03605	0.0587	0.03998	0.09139			3697.53	77.595	3697.89	-55.813	3698.7	-16.986	3697.53	-151.11	3697.89	-104.94
							1038	0.03189	0.03625	0.05872	0.04005	0.09135			3697.92	182.59	3698.28	-29.813	3699.09	15.014	3697.92	-267.11	3698.28	45.062
							1037	0.03203	0.03645	0.05873	0.04013	0.09132			3698.31	66.595	3698.67	-35.813	3699.48	101.01	3698.31	-280.11	3698.67	-176.94
							1036	0.0322	0.03666	0.05878	0.0402	0.09128			3698.7	3.5947	3699.06	-29.813	3699.87	200.01	3698.7	-303.11	3699.06	-194.94
							1035	0.03236	0.03686	0.0588	0.04026	0.09125			3699.09	130.59	3699.45	24.188	3700.26	85.014	3699.09	-250.11	3699.45	0.06152
							1034	0.03253	0.03707	0.05883	0.04033	0.09121			3699.48	149.59	3699.84	61.188	3700.66	-159.99	3699.48	-291.11	3699.84	146.06
							1033	0.03267	0.03727	0.05888	0.04039	0.09118			3699.87	40.595	3700.23	-128.81	3701.05	-142.99	3699.87	-268.11	3700.23	-8.9385
							1032	0.03284	0.03748	0.0589	0.04045	0.09114			3700.26	-77.405	3700.62	-72.813	3701.44	-283.99	3700.26	-204.11	3700.62	-93.938
							1031	0.033	0.03769	0.05892	0.04051	0.09111			3700.66	-37.405	3701.01	16.188	3701.83	-138.99	3700.66	-295.11	3701.01	-136.94
							1030	0.03317	0.0379	0.05897	0.04057	0.09106			3701.05	-110.41	3701.4	82.188	3702.22	-144.99	3701.05	-202.11	3701.4	21.062
							1029	0.03333	0.03812	0.05898	0.04063	0.09102			3701.44	-136.41	3701.79	10.188	3702.61	-91.986	3701.44	-115.11	3701.79	60.062
							1028	0.0335	0.03833	0.05902	0.0407	0.09099			3701.83	-111.41	3702.19	43.188	3703	0.01367	3701.83	-138.11	3702.19	5.0615
							1027	0.03366	0.03854	0.05903	0.04076	0.09094			3702.22	34.595	3702.58	8.1875	3703.39	30.014	3702.22	-119.11	3702.58	91.062
							1026	0.03385	0.03876	0.05907	0.04083	0.09091			3702.61	10.595	3702.97	-36.813	3703.78	-32.986	3702.61	-173.11	3702.97	20.062
							1025	0.03401	0.03898	0.0591	0.04091	0.09086			3703	104.59	3703.36	-136.81	3704.17	97.014	3703	-99.106	3703.36	18.062
							1024	0.03418	0.03919	0.05915	0.04098	0.09081			3703.39	-47.405	3703.75	-18.813	3704.57	98.014	3703.39	-164.11	3703.75	68.062
							1023	0.03434	0.03941	0.05917	0.04107	0.09078			3703.78	-106.41	3704.14	-57.813	3704.96	131.01	3703.78	-196.11	3704.14	-81.938
							1022	0.03451	0.03963	0.0592	0.04117	0.09073			3704.17	-149.41	3704.53	-197.81	3705.35	106.01	3704.17	-153.11	3704.53	-17.938
							1021	0.0347	0.03986	0.05923	0.04126	0.09068			3704.57	-103.41	3704.92	-232.81	3705.74	-28.986	3704.57	-68.106	3704.92	109.06
							1020	0.03486	0.04008	0.05927	0.04137	0.09064			3704.96	-85.405	3705.31	-210.81	3706.13	7.0137	3704.96	-209.11	3705.31	-26.938
							1019	0.03503	0.0403	0.05932	0.04147	0.09059			3705.35	-26.405	3705.7	-112.81	3706.52	-81.986	3705.35	-301.11	3705.7	169.06
							1018	0.03521	0.04053	0.05935	0.04158	0.09054			3705.74	-148.41	3706.09	-128.81	3706.91	-84.986	3705.74	-323.11	3706.09	49.062
							1017	0.03538	0.04075	0.05938	0.04169	0.09049			3706.13	11.595	3706.49	-118.81	3707.3	10.014	3706.13	-239.11	3706.49	59.062
							1016	0.03554	0.04098	0.05943	0.04181	0.09045			3706.52	53.595	3706.88	2.1875	3707.69	95.014	3706.52	19.894	3706.88	-11.938
							1015	0.03573	0.04121	0.05947	0.04195	0.0904			3706.91	-29.405	3707.27	-103.81	3708.08	248.01	3706.91	0.89355	3707.27	-3.9385
							1014	0.03589	0.04144	0.0595	0.04207	0.09035			3707.3	15.595	3707.66	-123.81	3708.47	250.01	3707.3	-62.106	3707.66	-79.938
							1013	0.03608	0.04167	0.05953	0.0422	0.09031			3707.69	-63.405	3708.05	-71.813	3708.86	-95.986	3707.69	51.894	3708.05	-178.94
							1012	0.03624	0.0419	0.05958	0.04235	0.09026			3708.08	-52.405	3708.44	-113.81	3709.26	-138.99	3708.08	17.894	3708.44	-161.94
							1011	0.03643	0.04214	0.05963	0.04247	0.0902			3708.47	-129.41	3708.83	-137.81	3709.65	-132.99	3708.47	-3.1064	3708.83	-163.94
							1010	0.03659	0.04237	0.05968	0.0426	0.09015			3708.86	-61.405	3709.22	-79.813	3710.04	47.014	3708.86	124.89	3709.22	-140.94
							1009	0.03678	0.04261	0.05972	0.04274	0.09009			3709.26	-87.405	3709.61	-165.81	3710.43	-142.99	3709.26	97.894	3709.61	-47.938
							1008	0.03697	0.04284	0.05978	0.04287	0.09005			3709.65	-68.405	3710	22.188	3710.82	-124.99	3709.65	60.894	3710	-73.938
							1007	0.03713	0.04308	0.05983	0.043	0.09			3710.04	-68.405	3710.39	44.188	3711.21	-21.986	3710.04	48.894	3710.39	41.062
							1006	0.03732	0.04332	0.05987	0.04312	0.08994			3710.43	-124.41	3710.79	35.188	3711.6	98.014	3710.43	-62.106	3710.79	-135.94
							1005	0.0375	0.04356	0.0599	0.04325	0.08989			3710.82	-167.41	3711.18	68.188	3711.99	108.01	3710.82	-49.106	3711.18	-37.938
							1004	0.03769	0.0438	0.05997	0.04337	0.08984			3711.21	-180.41	3711.57	24.188	3712.38	-191.99	3711.21	20.894	3711.57	34.062
							1003	0.03785	0.04405	0.06002	0.04349	0.08978			3711.6	-42.405	3711.96	36.188	3712.77	-316.99	3711.6	24.894	3711.96	-18.938
							1002	0.03804	0.04429	0.06007	0.04361	0.08973			3711.99	-4.4053	3712.35	-32.813	3713.16	-118.99	3711.99	-41.106	3712.35	94.062
							1001	0.03822	0.04453	0.06012	0.04374	0.08967			3712.38	-34.405	3712.74	-186.81	3713.56	79.014	3712.38	-61.106	3712.74	44.062
							1000	0.03715	0.04478	0.06017	0.04385	0.08961			3712.77	-74.405	3713.13	-242.81	3713.95	142.01	3712.77	-191.11	3713.13	-3.9385
							999	0.03738	0.04233	0.06023	0.04397	0.08956			3713.16	-78.405	3713.52	-156.81	3714.34	-65.986	3713.16	-61.106	3713.52	-35.938
							998	0.03763	0.04266	0.06028	0.04409	0.08951			3713.56	-19.405	3713.91	-15.813	3714.73	-46.986	3713.56	90.894	3713.91	2.0615
							997	0.03787	0.04298	0.06033	0.0442	0.08945			3713.95	18.595	3714.3	0.1875	3715.12	-61.986	3713.95	54.894	3714.3	9.0615
							996	0.0381	0.0433	0.0604	0.04432	0.08939			3714.34	30.595	3714.69	-61.813	3715.51	-77.986	3714.34	100.89	3714.69	12.062
							995	0.03833	0.04363	0.06047	0.04443	0.08934			3714.73	12.595	3715.09	-6.8125	3715.9	149.01	3714.73	30.894	3715.09	147.06
							994	0.03858	0.04395	0.06053	0.04456	0.08928			3715.12	-64.405	3715.48	115.19	3716.29	44.014	3715.12	-40.106	3715.48	-16.938
							993	0.0388	0.04427	0.06058	0.04469	0.08924			3715.51	94.595	3715.87	29.188	3716.68	-68.986	3715.51	-92.106	3715.87	-37.938
							992	0.03905	0.04459	0.06065	0.04482	0.08918			3715.9	7.5947	3716.26	103.19	3717.07	-119.99	3715.9	-104.11	3716.26	0.06152
							991	0.0393	0.04491	0.06072	0.04495	0.08913			3716.29	37.595	3716.65	-30.813	3717.47	-132.99	3716.29	-114.11	3716.65	-22.938
							990	0.03953	0.04523	0.06078	0.04509	0.08907			3716.68	207.59	3717.04	-57.813	3717.86	-143.99	3716.68	-99.106	3717.04	-20.938
							989	0.03977	0.04555	0.06085	0.04524	0.08902			3717.07	61.595	3717.43	-14.813	3718.25	-177.99	3717.07	-44.106	3717.43	-209.94
							988	0.04004	0.04586	0.06092	0.04539	0.08898			3717.47	-84.405	3717.82	-44.813	3718.64	44.014	3717.47	-51.106	3717.82	-111.94
							987	0.04031	0.04618	0.061	0.04555	0.08892			3717.86	11.595	3718.21	-64.813	3719.03	3.0137	3717.86	-128.11	3718.21	-53.938
							986	0.04058	0.0465	0.06107	0.04571	0.08887			3718.25	149.59	3718.6	-189.81	3719.42	-134.99	3718.25	-168.11	3718.6	7.0615
							985	0.04085	0.04682	0.06113	0.04588	0.08884			3718.64	120.59	3718.99	-125.81	3719.81	-23.986	3718.64	-110.11	3718.99	-5.9385
							984	0.04111	0.04715	0.06122	0.04606	0.08879			3719.03	37.595	3719.39	-63.813	3720.2	-12.986	3719.03	-192.11	3719.39	-18.938
							983	0.04138	0.04747	0.0613	0.04625	0.08874			3719.42	6.5947	3719.78	45.188	3720.59	-99.986	3719.42	-121.11	3719.78	100.06
							982	0.04167	0.0478	0.06138	0.04644	0.08871			3719.81	-215.41	3720.17	54.188	3720.98	5.0137	3719.81	-2.1064	3720.17	75.062
							981	0.04196	0.04813	0.06145	0.04664	0.08866			3720.2	-199.41	3720.56	-87.813	3721.37	-192.99	3720.2	3.8936	3720.56	103.06
							980	0.04223	0.04846	0.06155	0.04684	0.08862			3720.59	86.595	3720.95	-88.813	3721.77	-298.99	3720.59	-7.1064	3720.95	77.062
							979	0.04254	0.04879	0.06163	0.04705	0.08859			3720.98	123.59	3721.34	-42.813		29.014	3720.98	-28.106	3721.34	24.062
							978	0.04283	0.04912	0.06172	0.04725	0.08855			3721.37	46.595	3721.73	2.1875		-21.986	3721.37	-36.106	3721.73	108.06
							977	0.04312	0.04946	0.0618	0.04746	0.08853			3721.77	47.595	3722.12	-7.8125		-38.986	3721.77	-129.11	3722.12	166.06
							976	0.04341	0.0498	0.0619	0.04768	0.08849
							975	0.04367	0.05014	0.06198	0.0479	0.08847
							974	0.04394	0.05048	0.06208	0.04812	0.08845
							973	0.04423	0.05083	0.06218	0.04833	0.08842
							972	0.0445	0.05119	0.06228	0.04855	0.0884
							971	0.04479	0.05155	0.06238	0.04878	0.08838
							970	0.04506	0.05191	0.0625	0.04901	0.08835
							969	0.04535	0.05227	0.0626	0.04924	0.08834
							968	0.04563	0.05264	0.0627	0.04947	0.08833
							967	0.04592	0.05301	0.0628	0.0497	0.08832
							966	0.04623	0.05338	0.0629	0.04994	0.08831
							965	0.04652	0.05376	0.06302	0.05019	0.08829
							964	0.04683	0.05415	0.06313	0.05043	0.08829
							963	0.04714	0.05455	0.06325	0.05068	0.08828
							962	0.04747	0.05494	0.06337	0.05094	0.08828
							961	0.04782	0.05534	0.06348	0.0512	0.08828
							960	0.04817	0.05574	0.06362	0.05147	0.08829
							959	0.04857	0.05616	0.06373	0.05174	0.08829
							958	0.04896	0.05658	0.06387	0.05203	0.08831
							957	0.04937	0.057	0.064	0.05232	0.08832
							956	0.0498	0.05742	0.06415	0.05262	0.08833
							955	0.05028	0.05787	0.06428	0.05293	0.08834
							954	0.05075	0.0583	0.06443	0.05325	0.08835
							953	0.05125	0.05875	0.06457	0.05357	0.08838
							952	0.05176	0.05921	0.06472	0.05391	0.08839
							951	0.0523	0.05967	0.06487	0.05425	0.08841
							950	0.05286	0.06014	0.06502	0.05459	0.08842
							949	0.05344	0.06061	0.06518	0.05494	0.08845
							948	0.05404	0.06109	0.06533	0.0553	0.08847
							947	0.05465	0.06159	0.0655	0.05568	0.08849
							946	0.05527	0.06208	0.06568	0.05605	0.08852
							945	0.05593	0.06259	0.06587	0.05644	0.08854
							944	0.05659	0.06311	0.06603	0.05685	0.08856
							943	0.05728	0.06363	0.06622	0.05725	0.08859
							942	0.05796	0.06416	0.0664	0.05766	0.08861
							941	0.05866	0.0647	0.0666	0.05808	0.08865
							940	0.05938	0.06525	0.06678	0.05852	0.08867
							939	0.06012	0.06582	0.06698	0.05895	0.08871
							938	0.06089	0.06638	0.06718	0.05939	0.08873
							937	0.06165	0.06697	0.0674	0.05984	0.08876
							936	0.06241	0.06756	0.0676	0.0603	0.0888
							935	0.0632	0.06817	0.0678	0.06077	0.08884
							934	0.064	0.06879	0.06803	0.06125	0.08887
							933	0.06481	0.06942	0.06825	0.06175	0.08891
							932	0.06563	0.07007	0.06848	0.06225	0.08895
							931	0.06648	0.07071	0.06872	0.06277	0.08899
							930	0.06733	0.07139	0.06897	0.06329	0.08904
							929	0.06817	0.07208	0.0692	0.06382	0.08908
							928	0.06904	0.07278	0.06947	0.06436	0.08914
							927	0.06991	0.07349	0.06973	0.06491	0.08919
							926	0.07079	0.07422	0.07	0.06547	0.08925
							925	0.07168	0.07496	0.07028	0.06605	0.08931
							924	0.07261	0.07574	0.07057	0.06663	0.08936
							923	0.07352	0.07651	0.07083	0.06722	0.08944
							922	0.07445	0.07731	0.07113	0.06782	0.08951
							921	0.0754	0.07814	0.07142	0.06844	0.08958
							920	0.07633	0.07897	0.07172	0.06906	0.08966
							919	0.07728	0.07983	0.07203	0.0697	0.08974
							918	0.07825	0.08071	0.07233	0.07034	0.08982
							917	0.07922	0.0816	0.07267	0.071	0.08992
							916	0.08019	0.08252	0.073	0.07168	0.09001
							915	0.0812	0.08347	0.07333	0.07237	0.09012
							914	0.08219	0.08443	0.07367	0.07307	0.09022
							913	0.0832	0.08542	0.07402	0.07378	0.09034
							912	0.08419	0.08642	0.07437	0.0745	0.09046
							911	0.08518	0.08745	0.0747	0.07524	0.09058
							910	0.08619	0.08851	0.075	0.07599	0.09071
							909	0.08722	0.08958	0.07533	0.07676	0.09085
							908	0.08826	0.09069	0.07565	0.07755	0.09098
							907	0.08927	0.09181	0.07598	0.07834	0.09113
							906	0.09028	0.09297	0.07635	0.07915	0.09127
							905	0.09131	0.09414	0.07675	0.07997	0.09144
							904	0.09234	0.09534	0.07715	0.0808	0.09159
							903	0.09337	0.09657	0.07757	0.08164	0.09175
							902	0.09441	0.09781	0.078	0.08249	0.09192
							901	0.09525	0.09908	0.07843	0.08336	0.09209
							900	0.09604	0.10038	0.0789	0.08423	0.09227
							899	0.09686	0.1017	0.07937	0.08512	0.09246
							898	0.09771	0.10305	0.07983	0.08603	0.09265
							897	0.09856	0.10443	0.08032	0.08694	0.09285
							896	0.09946	0.10585	0.08082	0.08787	0.09305
							895	0.10043	0.10728	0.08135	0.08882	0.09325
							894	0.1014	0.10874	0.08188	0.08978	0.09346
							893	0.10239	0.11024	0.08243	0.09075	0.09368
							892	0.10347	0.11175	0.083	0.09173	0.09391
							891	0.10452	0.11329	0.08358	0.09273	0.09413
							890	0.10563	0.11486	0.08418	0.09374	0.09436
							889	0.10675	0.11645	0.08478	0.09475	0.0946
							888	0.10795	0.11805	0.08538	0.09578	0.09485
							887	0.10914	0.11968	0.08602	0.09683	0.09511
							886	0.1104	0.12134	0.08665	0.09779	0.09536
							885	0.1117	0.12301	0.0873	0.09874	0.09562
							884	0.11304	0.1247	0.08797	0.09974	0.09589
							883	0.11441	0.12642	0.08863	0.10077	0.09618
							882	0.11581	0.12815	0.08932	0.10184	0.09646
							881	0.11725	0.1299	0.09002	0.10294	0.09675
							880	0.11874	0.13166	0.09073	0.10409	0.09705
							879	0.12025	0.13345	0.09145	0.10527	0.09735
							878	0.1218	0.13524	0.09218	0.10648	0.09766
							877	0.12338	0.13706	0.09293	0.10771	0.09798
							876	0.12499	0.13888	0.09368	0.10898	0.09831
							875	0.12663	0.14072	0.09445	0.11028	0.09864
							874	0.12828	0.14257	0.09523	0.11159	0.09896
							873	0.12997	0.14443	0.09602	0.11293	0.09932
							872	0.1317	0.14631	0.09682	0.11429	0.09967
							871	0.13344	0.14819	0.09762	0.11567	0.10002
							870	0.13519	0.15009	0.09845	0.11707	0.10039
							869	0.13697	0.152	0.09928	0.11848	0.10075
							868	0.13878	0.15392	0.10013	0.11991	0.10113
							867	0.1406	0.15583	0.101	0.12135	0.10152
							866	0.14246	0.15777	0.10188	0.1228	0.10191
							865	0.14431	0.15971	0.10277	0.12427	0.10229
							864	0.14621	0.16165	0.10367	0.12575	0.10269
							863	0.14813	0.16361	0.10457	0.12725	0.10311
							862	0.15009	0.16556	0.10548	0.12877	0.10352
							861	0.15207	0.16753	0.10642	0.1303	0.10393
							860	0.1541	0.16949	0.10737	0.13186	0.10435
							859	0.15616	0.17146	0.10832	0.13343	0.10391
							858	0.15822	0.17344	0.10928	0.13502	0.10445
							857	0.16035	0.17541	0.11025	0.13662	0.10496
							856	0.16248	0.17739	0.11125	0.13824	0.10551
							855	0.16464	0.17935	0.11225	0.13988	0.10605
							854	0.16685	0.18133	0.11323	0.14155	0.10659
							853	0.16908	0.18331	0.11425	0.14324	0.10714
							852	0.17135	0.18529	0.11527	0.14494	0.10769
							851	0.17364	0.18726	0.11628	0.14666	0.10825
							850	0.17595	0.18924	0.11733	0.14839	0.10879
							849	0.17831	0.19121	0.11837	0.15014	0.10934
							848	0.18068	0.19318	0.11942	0.15191	0.10988
							847	0.1831	0.19514	0.12047	0.15369	0.11041
							846	0.18549	0.1971	0.12152	0.15547	0.11094
							845	0.18795	0.19905	0.12257	0.15727	0.11147
							844	0.1904	0.201	0.12363	0.15907	0.112
							843	0.19288	0.20294	0.1247	0.16088	0.11252
							842	0.19538	0.20488	0.12575	0.16269	0.11302
							841	0.19787	0.2068	0.12682	0.16453	0.11351
							840	0.20041	0.20872	0.12787	0.16636	0.11398
							839	0.20295	0.21063	0.12892	0.16821	0.11445
							838	0.20553	0.21253	0.12997	0.17007	0.11488
							837	0.20811	0.21442	0.131	0.17194	0.11531
							836	0.21071	0.2163	0.13203	0.17382	0.11573
							835	0.21329	0.21817	0.1331	0.17584	0.11622
							834	0.21587	0.22002	0.13413	0.17793	0.11673
							833	0.21847	0.22187	0.13515	0.18007	0.11724
							832	0.22107	0.22369	0.13615	0.18225	0.11773
							831	0.22365	0.22552	0.13715	0.18448	0.11826
							830	0.22621	0.22732	0.13813	0.18674	0.11884
							829	0.22877	0.22911	0.1391	0.18902	0.11938
							828	0.23127	0.23088	0.14003	0.19132	0.11993
							827	0.23373	0.23263	0.14097	0.19364	0.12049
							826	0.23616	0.23438	0.1419	0.19598	0.12102
							825	0.23853	0.2361	0.14278	0.19832	0.12158
							824	0.24085	0.23781	0.14365	0.20065	0.12212
							823	0.2431	0.2395	0.1445	0.20299	0.12268
							822	0.24528	0.24117	0.14533	0.20531	0.1232
							821	0.24739	0.24282	0.14617	0.20761	0.12375
							820	0.24962	0.24445	0.14693	0.20989	0.12431
							819	0.25189	0.24606	0.1477	0.21215	0.12485
							818	0.25412	0.24765	0.14843	0.21437	0.12536
							817	0.25628	0.24921	0.14915	0.21656	0.12589
							816	0.25841	0.25076	0.14982	0.21871	0.12645
							815	0.26045	0.25229	0.15045	0.22082	0.12698
							814	0.26241	0.25378	0.15107	0.22289	0.12748
							813	0.26433	0.25526	0.15165	0.22491	0.128
							812	0.26619	0.25671	0.15222	0.22688	0.12848
							811	0.26797	0.25814	0.15273	0.22879	0.12896
							810	0.26968	0.25955	0.15327	0.23064	0.12945
							809	0.27131	0.26092	0.15378	0.23241	0.12989
							808	0.27286	0.26227	0.15428	0.23412	0.13031
							807	0.2743	0.26359	0.15478	0.23575	0.13074
							806	0.27567	0.26489	0.15523	0.23728	0.13115
							805	0.2769	0.26616	0.15565	0.23873	0.13154
							804	0.27804	0.26739	0.15603	0.24009	0.13192
							803	0.27909	0.2686	0.15638	0.24133	0.13228
							802	0.28002	0.26978	0.15672	0.24248	0.13266
							801	0.28087	0.27093	0.15702	0.24351	0.13299
							800	0.28159	0.27205	0.15728	0.24442	0.13332
							799	0.28221	0.27317	0.15752	0.24523	0.13364
							798	0.2827	0.27378	0.15773	0.24593	0.13395
							797	0.2831	0.2743	0.15792	0.24651	0.13427
							796	0.28341	0.27476	0.15808	0.247	0.13458
							795	0.28359	0.27512	0.15822	0.24739	0.13488
							794	0.28372	0.27539	0.15832	0.24767	0.13515
							793	0.28372	0.27556	0.15837	0.24787	0.13542
							792	0.28363	0.27567	0.1584	0.24798	0.13568
							791	0.28345	0.27571	0.15842	0.24801	0.13593
							790	0.28318	0.27565	0.1584	0.24795	0.13618
							789	0.28283	0.27553	0.15835	0.24783	0.13641
							788	0.28241	0.27536	0.15828	0.24763	0.13662
							787	0.28192	0.2751	0.15818	0.24737	0.13682
							786	0.28134	0.27479	0.15807	0.24705	0.13701
							785	0.28072	0.2744	0.15793	0.24667	0.13715
							784	0.28004	0.27395	0.15778	0.24622	0.13727
							783	0.27928	0.27347	0.1576	0.24572	0.13736
							782	0.27849	0.27292	0.1574	0.24517	0.13747
							781	0.27767	0.27232	0.15718	0.24457	0.13755
							780	0.27678	0.27169	0.15695	0.24391	0.13761
							779	0.27587	0.27102	0.1567	0.24321	0.13765
							778	0.27492	0.27029	0.15643	0.24246	0.13767
							777	0.27397	0.26956	0.15615	0.24169	0.13767
							776	0.273	0.2688	0.15587	0.24088	0.13768
							775	0.27201	0.268	0.15557	0.24004	0.13768
							774	0.27102	0.26719	0.15523	0.23919	0.13767
							773	0.27005	0.26636	0.15492	0.23833	0.13765
							772	0.26906	0.26553	0.15458	0.23747	0.13762
							771	0.26807	0.26469	0.15423	0.2366	0.1376
							770	0.26708	0.26385	0.15388	0.23574	0.13755
							769	0.26611	0.26302	0.15353	0.23489	0.13751
							768	0.26516	0.26218	0.15317	0.23405	0.13746
							767	0.26421	0.26135	0.1528	0.23322	0.1374
							766	0.26328	0.26053	0.15242	0.23241	0.13733
							765	0.26237	0.25974	0.15203	0.23161	0.13725
							764	0.26151	0.25896	0.15167	0.23083	0.13715
							763	0.26066	0.2582	0.15128	0.23007	0.13704
							762	0.25986	0.25744	0.15092	0.22932	0.13692
							761	0.25907	0.25672	0.15053	0.22859	0.13679
							760	0.25835	0.25603	0.15015	0.22787	0.13664
							759	0.25767	0.25536	0.14978	0.22718	0.13646
							758	0.25701	0.2547	0.1494	0.2265	0.13628
							757	0.25641	0.25407	0.14902	0.22585	0.13608
							756	0.25585	0.25348	0.14865	0.22521	0.13587
							755	0.25531	0.25289	0.14827	0.22461	0.13565
							754	0.25484	0.25233	0.14788	0.22404	0.13544
							753	0.25437	0.25178	0.14752	0.22349	0.1352
							752	0.25395	0.25126	0.14713	0.22297	0.13496
							751	0.25354	0.25076	0.14678	0.22248	0.13472
							750	0.25317	0.25027	0.14642	0.22203	0.13448
							749	0.25282	0.24981	0.14605	0.22161	0.13426
							748	0.25251	0.24935	0.14568	0.22123	0.13402
							747	0.2522	0.2489	0.14533	0.22088	0.13378
							746	0.25191	0.24846	0.14497	0.22055	0.13354
							745	0.25166	0.24803	0.14462	0.22025	0.13332
							744	0.25141	0.24761	0.14425	0.21997	0.13308
							743	0.25121	0.24719	0.1439	0.21971	0.13284
							742	0.25104	0.24678	0.14353	0.21947	0.1326
							741	0.25088	0.24638	0.14317	0.21924	0.13235
							740	0.25073	0.24597	0.1428	0.21903	0.13208
							739	0.25061	0.24556	0.14245	0.21884	0.1318
							738	0.25051	0.24517	0.14208	0.21865	0.13151
							737	0.2504	0.24477	0.14173	0.21847	0.13122
							736	0.2503	0.24437	0.14137	0.21829	0.13091
							735	0.25022	0.24397	0.14102	0.21812	0.13058
							734	0.25009	0.24357	0.14063	0.21795	0.13025
							733	0.24999	0.24316	0.14027	0.21778	0.12992
							732	0.24987	0.24273	0.13988	0.2176	0.12958
							731	0.2497	0.24233	0.1395	0.21742	0.12924
							730	0.24951	0.24192	0.13912	0.21722	0.12889
							729	0.24931	0.2415	0.13873	0.21701	0.12855
							728	0.24908	0.24107	0.13833	0.21678	0.1282
							727	0.24883	0.24064	0.13793	0.21654	0.12786
							726	0.24854	0.24019	0.13753	0.21627	0.12752
							725	0.24824	0.23974	0.1371	0.21598	0.12718
							724	0.24791	0.23928	0.13668	0.21566	0.12685
							723	0.24753	0.23879	0.13625	0.21532	0.12649
							722	0.24714	0.23831	0.13582	0.21494	0.12614
							721	0.24671	0.2378	0.13537	0.21454	0.12578
							720	0.24625	0.23727	0.1349	0.2141	0.12541
							719	0.24574	0.23674	0.13445	0.21363	0.12502
							718	0.2452	0.23618	0.13397	0.21312	0.12464
							717	0.2446	0.2356	0.13348	0.21257	0.12425
							716	0.24396	0.23498	0.133	0.21199	0.12385
							715	0.24328	0.23435	0.1325	0.21136	0.12345
							714	0.24254	0.23367	0.132	0.21069	0.12304
							713	0.24175	0.23297	0.13148	0.20997	0.12261
							712	0.24093	0.23225	0.13095	0.20921	0.12219
							711	0.24004	0.23147	0.13042	0.2084	0.12175
							710	0.23913	0.23068	0.12988	0.20755	0.12131
							709	0.23818	0.22984	0.12933	0.20667	0.12085
							708	0.23719	0.22897	0.12877	0.20574	0.1204
							707	0.23618	0.22805	0.12818	0.20478	0.11995
							706	0.23513	0.2271	0.12762	0.20378	0.11951
							705	0.23404	0.2261	0.12702	0.20276	0.11905
							704	0.23292	0.22506	0.12642	0.20171	0.1186
							703	0.23179	0.22398	0.1258	0.20063	0.11814
							702	0.23061	0.22288	0.1252	0.19952	0.11768
							701	0.22939	0.22175	0.12457	0.19839	0.11724
							700	0.22817	0.22058	0.12393	0.19723	0.11678
							699	0.22691	0.21939	0.1233	0.19604	0.11631
							698	0.22566	0.21817	0.12267	0.19483	0.11584
							697	0.22436	0.2169	0.122	0.19358	0.11535
							696	0.22303	0.21561	0.12135	0.19231	0.11486
							695	0.22169	0.2143	0.12068	0.19101	0.11435
							694	0.22035	0.21298	0.12002	0.18968	0.11385
							693	0.21899	0.21162	0.11933	0.18834	0.11334
							692	0.21761	0.21026	0.11865	0.18699	0.11282
							691	0.2162	0.20889	0.11797	0.18563	0.11232
							690	0.2148	0.2075	0.11727	0.18427	0.1118
							689	0.21335	0.2061	0.11657	0.1829	0.11128
							688	0.21189	0.2047	0.11587	0.18155	0.11076
							687	0.21042	0.20329	0.11517	0.1802	0.11025
							686	0.20894	0.20187	0.11447	0.17885	0.10971
							685	0.20745	0.20046	0.11377	0.17751	0.10918
							684	0.20594	0.19903	0.11305	0.17617	0.10864
							683	0.20442	0.19763	0.11235	0.17483	0.10811
							682	0.20291	0.1962	0.11163	0.17349	0.10755
							681	0.2014	0.19478	0.11092	0.17214	0.10701
							680	0.1999	0.19336	0.11022	0.17079	0.10647
							679	0.19839	0.19194	0.1095	0.16944	0.10593
							678	0.19688	0.19052	0.10878	0.1681	0.10539
							677	0.1954	0.1891	0.10807	0.16676	0.10485
							676	0.19389	0.18767	0.10735	0.16543	0.10431
							675	0.19238	0.18625	0.10663	0.16411	0.10376
							674	0.19088	0.18483	0.10592	0.16282	0.1032
							673	0.18937	0.18341	0.1052	0.16155	0.10264
							672	0.18786	0.18201	0.10448	0.1603	0.10207
							671	0.18636	0.18058	0.10378	0.15907	0.10149
							670	0.18489	0.17917	0.10307	0.15786	0.10093
							669	0.18343	0.17777	0.10237	0.15667	0.10035
							668	0.18198	0.17635	0.10167	0.15548	0.0998
							667	0.18058	0.17494	0.10095	0.15431	0.09925
							666	0.1792	0.17355	0.10025	0.15313	0.09868
							665	0.17783	0.17215	0.09957	0.15196	0.09813
							664	0.17649	0.17076	0.09887	0.15078	0.09756
							663	0.17517	0.16937	0.09817	0.14961	0.097
							662	0.17389	0.16799	0.09748	0.14845	0.09642
							661	0.17259	0.16661	0.09678	0.1473	0.09586
							660	0.17131	0.16525	0.0961	0.14616	0.09529
							659	0.17003	0.16389	0.09542	0.14503	0.09473
							658	0.16875	0.16253	0.09473	0.14393	0.09418
							657	0.16749	0.1612	0.09405	0.14284	0.09362
							656	0.16621	0.15986	0.09338	0.14176	0.09306
							655	0.16495	0.15853	0.09272	0.1407	0.09251
							654	0.16367	0.15722	0.09205	0.13964	0.09195
							653	0.16241	0.1559	0.09138	0.13858	0.09139
							652	0.16116	0.15459	0.09072	0.13752	0.09082
							651	0.1599	0.15327	0.09007	0.13646	0.09026
							650	0.15862	0.15196	0.08942	0.13539	0.08969
							649	0.15734	0.15064	0.08875	0.13431	0.08912
							648	0.15604	0.14934	0.0881	0.13323	0.08855
							647	0.15474	0.14803	0.08747	0.13215	0.08799
							646	0.15342	0.14671	0.08682	0.13107	0.08742
							645	0.15207	0.14541	0.08618	0.13001	0.08687
							644	0.15071	0.14409	0.08555	0.12894	0.08632
							643	0.14935	0.14277	0.08492	0.12789	0.08576
							642	0.14799	0.14145	0.08428	0.12684	0.08521
							641	0.1466	0.14013	0.08365	0.1258	0.08466
							640	0.1452	0.1388	0.08303	0.12476	0.08412
							639	0.14382	0.13749	0.08242	0.12371	0.08356
							638	0.14241	0.13617	0.0818	0.12266	0.08302
							637	0.14101	0.13485	0.0812	0.12161	0.08247
							636	0.13963	0.13354	0.08058	0.12056	0.08192
							635	0.13822	0.13222	0.07998	0.1195	0.08138
							634	0.13684	0.13093	0.07938	0.11844	0.08081
							633	0.13546	0.12963	0.07878	0.11739	0.08026
							632	0.1341	0.12835	0.0782	0.11634	0.07971
							631	0.13273	0.12708	0.0776	0.11529	0.07916
							630	0.13139	0.12581	0.07702	0.11425	0.07861
							629	0.13007	0.12457	0.07643	0.11322	0.07808
							628	0.12875	0.12333	0.07585	0.11219	0.07754
							627	0.12745	0.1221	0.07528	0.11117	0.07701
							626	0.12613	0.12087	0.07472	0.11015	0.07648
							625	0.12483	0.11966	0.07415	0.10914	0.07596
							624	0.12351	0.11845	0.07358	0.10814	0.07544
							623	0.12221	0.11724	0.07303	0.10714	0.07491
							622	0.12091	0.11604	0.07248	0.10614	0.07439
							621	0.11959	0.11484	0.07193	0.10516	0.07387
							620	0.11829	0.11364	0.0714	0.10419	0.07335
							619	0.11699	0.11244	0.07085	0.10322	0.07284
							618	0.11571	0.11121	0.07032	0.10226	0.07233
							617	0.11443	0.10999	0.0698	0.10131	0.07181
							616	0.11317	0.10876	0.06927	0.10036	0.07129
							615	0.11189	0.10752	0.06875	0.09942	0.07078
							614	0.11061	0.10628	0.06823	0.09849	0.07026
							613	0.10933	0.10504	0.06772	0.09757	0.06974
							612	0.10805	0.1038	0.06722	0.09666	0.06925
							611	0.10677	0.10254	0.06672	0.09576	0.06876
							610	0.10549	0.10129	0.06623	0.09489	0.06828
							609	0.10421	0.10005	0.06575	0.09403	0.06781
							608	0.10295	0.09881	0.06527	0.09318	0.06734
							607	0.10171	0.09759	0.06478	0.09235	0.06687
							606	0.1005	0.09637	0.06432	0.09152	0.0664
							605	0.09928	0.09518	0.06385	0.0907	0.06592
							604	0.0981	0.094	0.0634	0.08988	0.06544
							603	0.09695	0.09286	0.06295	0.08906	0.06495
							602	0.09581	0.09173	0.0625	0.08825	0.06448
							601	0.09467	0.09063	0.06207	0.08745	0.06402
							600	0.09356	0.08955	0.06163	0.08666	0.06356
							599	0.09245	0.08849	0.06122	0.08589	0.06312
							598	0.09135	0.08745	0.0608	0.08514	0.06268
							597	0.09028	0.08643	0.06038	0.08442	0.06224
							596	0.08921	0.08543	0.05998	0.0837	0.06179
							595	0.08815	0.08446	0.05958	0.083	0.06135
							594	0.08712	0.08349	0.05918	0.08231	0.06092
							593	0.08609	0.08253	0.0588	0.08161	0.06049
							592	0.08508	0.08158	0.05842	0.08091	0.06008
							591	0.08409	0.08065	0.05805	0.08021	0.05966
							590	0.0831	0.0797	0.05768	0.07952	0.05925
							589	0.08213	0.07877	0.05733	0.07883	0.05884
							588	0.08118	0.07784	0.05698	0.07816	0.05844
							587	0.08023	0.07692	0.05665	0.07751	0.05804
							586	0.07932	0.076	0.05632	0.07689	0.05764
							585	0.07841	0.07508	0.05598	0.07628	0.05725
							584	0.07752	0.07418	0.05565	0.07568	0.05686
							583	0.07666	0.07328	0.05535	0.07509	0.05648
							582	0.07577	0.07239	0.05503	0.0745	0.05611
							581	0.07492	0.07151	0.05473	0.07391	0.05573
							580	0.07408	0.07064	0.05445	0.07331	0.05536
							579	0.07327	0.06979	0.05417	0.07272	0.055
							578	0.07247	0.06897	0.05388	0.07214	0.05465
							577	0.0717	0.06815	0.05362	0.07157	0.05431
							576	0.07094	0.06738	0.05335	0.07102	0.05395
							575	0.0702	0.06661	0.05308	0.07048	0.05361
							574	0.06947	0.06586	0.05285	0.06997	0.05327
							573	0.06875	0.06513	0.0526	0.06947	0.05293
							572	0.06803	0.06442	0.05237	0.06897	0.0526
							571	0.06729	0.06372	0.05213	0.06849	0.05228
							570	0.06656	0.06305	0.05192	0.068	0.05196
							569	0.06584	0.06239	0.0517	0.06752	0.05166
							568	0.06514	0.06173	0.05148	0.06704	0.05135
							567	0.06446	0.06109	0.05128	0.06658	0.05105
							566	0.0638	0.06047	0.05108	0.06612	0.05075
							565	0.06314	0.05985	0.0509	0.06568	0.05046
							564	0.06252	0.05926	0.05072	0.06526	0.05018
							563	0.0619	0.05868	0.05053	0.06485	0.04991
							562	0.06132	0.05812	0.05037	0.06445	0.04965
							561	0.06074	0.05757	0.0502	0.06406	0.04939
							560	0.06021	0.05704	0.05005	0.06368	0.04914
							559	0.05967	0.05653	0.0499	0.06331	0.04888
							558	0.0592	0.05605	0.04977	0.06296	0.04864
							557	0.05872	0.05557	0.04963	0.06261	0.04839
							556	0.05829	0.05513	0.0495	0.06227	0.04814
							555	0.05787	0.0547	0.04938	0.06195	0.04792
							554	0.05748	0.05429	0.04927	0.06163	0.04771
							553	0.05713	0.05389	0.04915	0.06133	0.04749
							552	0.05678	0.05351	0.04905	0.06103	0.04731
							551	0.05645	0.05314	0.04895	0.06074	0.04711
							550	0.05612	0.05277	0.04887	0.06047	0.04692
							549	0.05581	0.05241	0.04877	0.06021	0.04673
							548	0.0555	0.05207	0.0487	0.05997	0.04655
							547	0.05519	0.05172	0.04862	0.05974	0.04638
							546	0.05488	0.05138	0.04855	0.05952	0.04622
							545	0.05457	0.05105	0.0485	0.05931	0.04607
							544	0.05424	0.05072	0.04843	0.0591	0.04591
							543	0.05395	0.05039	0.0484	0.0589	0.04576
							542	0.05366	0.05009	0.04835	0.0587	0.04562
							541	0.0534	0.0498	0.04832	0.05851	0.04551
							540	0.05315	0.04954	0.04828	0.05833	0.04539
							539	0.05292	0.04928	0.04827	0.05818	0.04527
							538	0.05271	0.04907	0.04823	0.05804	0.04518
							537	0.05253	0.04888	0.04823	0.05792	0.04508
							536	0.05234	0.04872	0.04822	0.05781	0.045
							535	0.0522	0.04859	0.04822	0.05769	0.04491
							534	0.05207	0.0485	0.04822	0.05758	0.04482
							533	0.05199	0.04842	0.04822	0.05747	0.04474
							532	0.05193	0.04836	0.04823	0.05736	0.04466
							531	0.05189	0.04832	0.04827	0.05726	0.04459
							530	0.05187	0.04829	0.04828	0.05718	0.04453
							529	0.05187	0.04826	0.04832	0.05712	0.04448
							528	0.05187	0.04823	0.04835	0.05707	0.04444
							527	0.05189	0.04821	0.04838	0.05704	0.0444
							526	0.05189	0.04819	0.04842	0.05701	0.04435
							525	0.05189	0.04816	0.04847	0.05697	0.04432
							524	0.05191	0.04813	0.04852	0.05694	0.04428
							523	0.05191	0.0481	0.04858	0.0569	0.04425
							522	0.05193	0.04807	0.04863	0.05687	0.04422
							521	0.05195	0.04805	0.0487	0.05686	0.04422
							520	0.05195	0.04803	0.04878	0.05686	0.04421
							519	0.05199	0.04802	0.04885	0.05688	0.0442
							518	0.05203	0.04803	0.04893	0.0569	0.0442
							517	0.05209	0.04805	0.049	0.05693	0.0442
							516	0.05216	0.0481	0.04908	0.05695	0.0442
							515	0.05224	0.04817	0.04918	0.05698	0.04421
							514	0.05232	0.04824	0.04927	0.05702	0.04422
							513	0.05243	0.04835	0.04937	0.05706	0.04424
							512	0.05253	0.04847	0.04947	0.0571	0.04426
							511	0.05263	0.04858	0.04957	0.05716	0.04427
							510	0.05278	0.04872	0.04968	0.05722	0.04429
							509	0.05292	0.04887	0.04978	0.05728	0.04432
							508	0.05309	0.04901	0.0499	0.05736	0.04434
							507	0.05325	0.04917	0.05002	0.05743	0.04438
							506	0.05342	0.04932	0.05013	0.05751	0.04441
							505	0.05358	0.0495	0.05027	0.0576	0.04445
							504	0.05375	0.04966	0.05038	0.05769	0.04448
							503	0.05393	0.04985	0.05052	0.05777	0.04453
							502	0.05414	0.05004	0.05065	0.05786	0.04456
							501	0.05434	0.05024	0.05078	0.05794	0.0446
							500	0.05457	0.05046	0.05092	0.05804	0.04465
							499	0.0548	0.05067	0.05107	0.05814	0.04469
							498	0.05505	0.05089	0.0512	0.05825	0.04473
							497	0.05529	0.05113	0.05135	0.05837	0.04479
							496	0.05554	0.05137	0.0515	0.05849	0.04484
							495	0.05581	0.0516	0.05167	0.0586	0.04488
							494	0.05606	0.05184	0.05182	0.05871	0.04494
							493	0.05631	0.05208	0.05198	0.05882	0.04501
							492	0.05655	0.0523	0.05213	0.05893	0.04509
							491	0.05678	0.05252	0.0523	0.05905	0.04516
							490	0.05703	0.05275	0.05247	0.05919	0.04522
							489	0.05728	0.05298	0.05263	0.05933	0.04529
							488	0.05754	0.05323	0.0528	0.05947	0.04536
							487	0.05779	0.05348	0.05297	0.05961	0.04545
							486	0.05806	0.05376	0.05313	0.05974	0.04553
							485	0.05835	0.05405	0.05332	0.05987	0.04561
							484	0.05864	0.05438	0.05348	0.06	0.04569
							483	0.05895	0.05471	0.05367	0.06014	0.04578
							482	0.05928	0.05507	0.05383	0.0603	0.04586
							481	0.05965	0.05544	0.054	0.06046	0.04594
							480	0.06002	0.05582	0.05418	0.06062	0.04604
							479	0.06041	0.05618	0.05435	0.06078	0.04613
							478	0.0608	0.05655	0.05453	0.06093	0.04622
							477	0.0612	0.0569	0.0547	0.06109	0.04632
							476	0.06157	0.05724	0.05487	0.06126	0.04641
							475	0.06194	0.05757	0.05505	0.06143	0.04651
							474	0.06231	0.05787	0.05522	0.0616	0.0466
							473	0.06266	0.05818	0.05538	0.06179	0.04671
							472	0.06299	0.05848	0.05553	0.06197	0.0468
							471	0.06332	0.05878	0.0557	0.06216	0.04689
							470	0.06365	0.05909	0.05585	0.06235	0.047
							469	0.06398	0.05938	0.05602	0.06254	0.04708
							468	0.06431	0.0597	0.05617	0.06274	0.04718
							467	0.06464	0.06	0.0563	0.06293	0.04727
							466	0.06499	0.06032	0.05643	0.06313	0.04735
							465	0.06533	0.06063	0.05657	0.06333	0.04744
							464	0.0657	0.06095	0.0567	0.06354	0.04752
							463	0.06605	0.06126	0.05683	0.06375	0.04761
							462	0.06642	0.06155	0.05695	0.06396	0.04769
							461	0.06679	0.06183	0.05705	0.06417	0.04776
							460	0.06712	0.06211	0.05715	0.06436	0.04784
							459	0.06745	0.06238	0.05725	0.06456	0.04789
							458	0.06776	0.06263	0.05733	0.06475	0.04794
							457	0.06805	0.06288	0.05742	0.06495	0.04799
							456	0.06834	0.06312	0.05748	0.06514	0.04802
							455	0.06861	0.06337	0.05755	0.06534	0.04806
							454	0.06885	0.06359	0.0576	0.06551	0.04809
							453	0.0691	0.06379	0.05763	0.06567	0.04812
							452	0.06933	0.064	0.05768	0.06581	0.04812
							451	0.06954	0.06415	0.0577	0.06596	0.04812
							450	0.06972	0.06429	0.05772	0.0661	0.04811
							449	0.06989	0.06432	0.0577	0.06623	0.04809
							448	0.07003	0.06434	0.05768	0.06635	0.04807
							447	0.07015	0.06435	0.05765	0.06645	0.04805
							446	0.07024	0.06435	0.05762	0.06653	0.04801
							445	0.07032	0.06433	0.05757	0.06659	0.04796
							444	0.07036	0.0643	0.05752	0.06664	0.04791
							443	0.07038	0.06426	0.05745	0.06668	0.04784
							442	0.07038	0.0642	0.05738	0.0667	0.04775
							441	0.07038	0.06414	0.0573	0.06671	0.04766
							440	0.07038	0.06406	0.05723	0.0667	0.04756
							439	0.07032	0.06397	0.05713	0.06667	0.04746
							438	0.07024	0.06385	0.05703	0.06662	0.04733
							437	0.07013	0.06374	0.05693	0.06655	0.0472
							436	0.07001	0.0636	0.05682	0.06646	0.04705
							435	0.06987	0.06346	0.0567	0.06635	0.04688
							434	0.0697	0.06329	0.05657	0.06624	0.04672
							433	0.06951	0.06312	0.05643	0.0661	0.04654
							432	0.06933	0.06294	0.0563	0.06595	0.04635
							431	0.06912	0.06274	0.05615	0.06577	0.04615
							430	0.06888	0.06252	0.056	0.06557	0.04593
							429	0.06863	0.0623	0.05583	0.06536	0.04572
							428	0.06836	0.06206	0.05567	0.06513	0.04548
							427	0.06807	0.06181	0.05548	0.0649	0.04525
							426	0.06776	0.06154	0.0553	0.06464	0.04499
							425	0.06745	0.06127	0.0551	0.06436	0.04473
							424	0.0671	0.06098	0.0549	0.06411	0.04448
							423	0.06673	0.06068	0.0547	0.06384	0.04422
							422	0.06636	0.06036	0.05448	0.06357	0.04395
							421	0.06596	0.06003	0.05425	0.06328	0.04368
							420	0.06555	0.05969	0.05403	0.06297	0.0434
							419	0.06512	0.05933	0.05378	0.06266	0.04311
							418	0.06466	0.05896	0.05355	0.06233	0.04281
							417	0.06419	0.05858	0.0533	0.06199	0.04249
							416	0.06369	0.05818	0.05303	0.06164	0.04218
							415	0.06318	0.05778	0.05277	0.06127	0.04186
							414	0.06266	0.05736	0.0525	0.06089	0.04153
							413	0.06213	0.05693	0.05222	0.0605	0.04119
							412	0.06155	0.05649	0.05193	0.0601	0.04084
							411	0.06097	0.05602	0.05163	0.05968	0.04048
							410	0.06037	0.05554	0.05133	0.05926	0.04012
							409	0.05975	0.05506	0.05102	0.05881	0.03974
							408	0.05911	0.05456	0.0507	0.05836	0.03936
							407	0.05845	0.05405	0.05037	0.05789	0.03896
							406	0.05779	0.05352	0.05003	0.05742	0.03858
							405	0.05709	0.05299	0.0497	0.05692	0.03816
							404	0.05639	0.05244	0.04935	0.05642	0.03775
							403	0.05567	0.05187	0.049	0.0559	0.03733
							402	0.05492	0.05129	0.04863	0.05537	0.03689
							401	0.05414	0.05071	0.04827	0.05483	0.03646
							400	0.05337	0.05011	0.0479	0.05428	0.03601

## Sheet: Figure 5
Figure 5a					Figure 5b				Figure 5c									Figure 5d							Figure 5e
	σ (S/cm)					ΔG (kJ mol-1)			dopant molar ratio	S (μV/K)								Dopnat molar ratio	S (μV/K)						Dopnat molar ratio	σ (S/cm)		S (μV/K)
	average value	error								DPP4T-D2A2		DPP4T-D2A3		DPP4T-D2A4					DPP4T-D3A1		DPP4T-D4A1					average value	error	average value	error
DPP4T-D3A1	25.18	1.77			DPP4T-D3A1	-176.85				average value	error	average value	error	average value	error				average value	error	average value	error			0.1	6.43	0.04242	82.18	0.02828
DPP4T-D3	0.0037	0.000354			DPP4T-D3	182.19			0.1	107.467	1.59513	212.387	16.6367	338.93	38.443			0.1	70.47	3.10315	52.7867	0.59003			0.3	17.07	0.099	43.09	0.01414
DPP4T-D4A1	36.0333	1.3515			DPP4T-D4A1	-154.69			0.3	62.4867	2.81177	71.99	11.7905	238.33	11.2948			0.3	19.37	1.92634	5.1	1.30778			0.5	23.07	0.80424	31.68	3.28098
DPP4T-D4	0.01067	0.00116			DPP4T-D4	151.83			0.5	51.0233	10.4965	54.1233	11.0242	171.793	2.77273			0.5	-2.56667	0.6801	-3.09	0.63851			0.7	22.6	0.1697	24.73	0.97581
DPP4T-D2A2	6.74333	0.4497			DPP4T-D2A2	-509.36			0.7	42.01	2.81	29.595	1.22329	164.84	4.30539			0.7	-5.8	0.70021	-3.99	1.56502			0.9	22.1667	0.48106	19.8733	2.29012
DPP4T-D2	0.0156	0.00035			DPP4T-D2	165.75			0.9	32.1333	2.23786	24.2467	0.48583	152.043	10.9443			0.9	-7.775	2.36881	-6.93333	2.65259			1.1	18.8133	1.19756	16.6633	1.16144
DPP4T-D2A3	17.28	0.14551			DPP4T-D2A3	-153			1.1	30.2233	6.36026	22.1267	1.97495	131.46	1.70868			1.1	-22.6333	4.00845	-18.18	0.76315			1.3	16.2467	0.35232	14.9567	0.57047
DPP4T-D2	0.0156	0.00035			DPP4T-D2	165.75			1.3	26.4267	3.42697	20.275	0.2192	124.307	3.32422			1.3	-35.2467	1.6812	-19.7333	3.43537
DPP4T-D2A4	1.02	0.11136			DPP4T-D2A4	-238.8
DPP4T-D2	0.0156	0.00035			DPP4T-D2	165.75

## Sheet: Figure S1
Figure S1a				Figure S1b				Figure S1c				Figure S1d				Figure S1e				Figure S1f
Potential	Current			Potential	Current			Potential	Current			Potential	Current			Binding Energy	Counts			Binding Energy	Counts
V	μA			V	μA			V	μA			V	μA			eV				eV
0.451	-11.02			-1.987	-62.23			-1.784	-55.29			-0.692	-14.14			24	590.842			23	2903.14
0.45	-10.8			-1.986	-61.68			-1.783	-55.09			-0.691	-14.03			23.98	588.837			22.98	2962.33
0.451	-10.39			-1.985	-61.15			-1.782	-54.89			-0.69	-13.92			23.96	564.648			22.96	2980.63
0.452	-10.03			-1.984	-60.62			-1.781	-54.68			-0.689	-13.82			23.94	560.999			22.94	2970.02
0.453	-9.714			-1.983	-60.1			-1.78	-54.48			-0.688	-13.72			23.92	575.71			22.92	3070.24
0.454	-9.469			-1.982	-59.59			-1.779	-54.27			-0.687	-13.64			23.9	601.568			22.9	3198.57
0.455	-9.264			-1.981	-59.09			-1.778	-54.08			-0.686	-13.55			23.88	565.218			22.88	3108.09
0.456	-9.08			-1.98	-58.59			-1.777	-53.89			-0.685	-13.48			23.86	683.532			22.86	3152.75
0.457	-8.908			-1.979	-58.1			-1.776	-53.72			-0.684	-13.4			23.84	598.026			22.84	3098.25
0.458	-8.753			-1.978	-57.63			-1.775	-53.54			-0.683	-13.33			23.82	598.152			22.82	3121.57
0.459	-8.617			-1.977	-57.16			-1.774	-53.37			-0.682	-13.26			23.8	657.188			22.8	3163.59
0.46	-8.489			-1.976	-56.7			-1.773	-53.2			-0.681	-13.2			23.78	635.82			22.78	3088.99
0.461	-8.366			-1.975	-56.25			-1.772	-53.02			-0.68	-13.13			23.76	695.339			22.76	3218.33
0.462	-8.239			-1.974	-55.8			-1.771	-52.84			-0.679	-13.07			23.74	657.195			22.74	3287.71
0.463	-8.113			-1.973	-55.35			-1.77	-52.66			-0.678	-13.01			23.72	740.831			22.72	3299.41
0.464	-7.989			-1.972	-54.9			-1.769	-52.49			-0.677	-12.96			23.7	736.042			22.7	3224.88
0.465	-7.872			-1.971	-54.46			-1.768	-52.33			-0.676	-12.9			23.68	769.877			22.68	3272.6
0.466	-7.763			-1.97	-54.03			-1.767	-52.18			-0.675	-12.85			23.66	767.629			22.66	3267.25
0.467	-7.659			-1.969	-53.6			-1.766	-52.03			-0.674	-12.8			23.64	701.965			22.64	3235.86
0.468	-7.559			-1.968	-53.17			-1.765	-51.88			-0.673	-12.75			23.62	723.765			22.62	3272.63
0.469	-7.463			-1.967	-52.76			-1.764	-51.73			-0.672	-12.7			23.6	758.815			22.6	3342.94
0.47	-7.371			-1.966	-52.35			-1.763	-51.56			-0.671	-12.65			23.58	822.169			22.58	3250.19
0.471	-7.28			-1.965	-51.94			-1.762	-51.4			-0.67	-12.61			23.56	859.299			22.56	3329.72
0.472	-7.19			-1.964	-51.53			-1.761	-51.24			-0.669	-12.56			23.54	837.863			22.54	3395.84
0.473	-7.098			-1.963	-51.13			-1.76	-51.09			-0.668	-12.52			23.52	833.655			22.52	3274.78
0.474	-7.009			-1.962	-50.73			-1.759	-50.95			-0.667	-12.48			23.5	806.869			22.5	3273.77
0.475	-6.929			-1.961	-50.34			-1.758	-50.81			-0.666	-12.43			23.48	869.822			22.48	3462.65
0.476	-6.852			-1.96	-49.95			-1.757	-50.67			-0.665	-12.39			23.46	895.614			22.46	3421.6
0.477	-6.777			-1.959	-49.56			-1.756	-50.53			-0.664	-12.35			23.44	825.996			22.44	3309.61
0.478	-6.702			-1.958	-49.18			-1.755	-50.39			-0.663	-12.32			23.42	842.705			22.42	3384.88
0.479	-6.621			-1.957	-48.8			-1.754	-50.25			-0.662	-12.28			23.4	924.172			22.4	3348.77
0.48	-6.536			-1.956	-48.43			-1.753	-50.1			-0.661	-12.24			23.38	861.058			22.38	3330.48
0.481	-6.452			-1.955	-48.06			-1.752	-49.95			-0.66	-12.21			23.36	855.732			22.36	3437.06
0.482	-6.369			-1.954	-47.69			-1.751	-49.81			-0.659	-12.17			23.34	899.952			22.34	3470.51
0.483	-6.293			-1.953	-47.32			-1.75	-49.68			-0.658	-12.13			23.32	908.251			22.32	3456.29
0.484	-6.224			-1.952	-46.95			-1.749	-49.55			-0.657	-12.1			23.3	851.88			22.3	3384.86
0.485	-6.157			-1.951	-46.59			-1.748	-49.43			-0.656	-12.07			23.28	861.829			22.28	3426.93
0.486	-6.086			-1.95	-46.23			-1.747	-49.31			-0.655	-12.03			23.26	937.503			22.26	3487.04
0.487	-6.015			-1.949	-45.87			-1.746	-49.17			-0.654	-12			23.24	881.557			22.24	3319.74
0.488	-5.949			-1.948	-45.52			-1.745	-49.03			-0.653	-11.97			23.22	945.954			22.22	3471.18
0.489	-5.889			-1.947	-45.17			-1.744	-48.89			-0.652	-11.93			23.2	956.73			22.2	3375.67
0.49	-5.833			-1.946	-44.81			-1.743	-48.76			-0.651	-11.9			23.18	894.981			22.18	3316.97
0.491	-5.776			-1.945	-44.46			-1.742	-48.63			-0.65	-11.87			23.16	946.09			22.16	3491.28
0.492	-5.711			-1.944	-44.11			-1.741	-48.5			-0.649	-11.84			23.14	882.823			22.14	3392.33
0.493	-5.64			-1.943	-43.77			-1.74	-48.38			-0.648	-11.81			23.12	858.683			22.12	3226.29
0.494	-5.57			-1.942	-43.43			-1.739	-48.26			-0.647	-11.78			23.1	884.988			22.1	3388.25
0.495	-5.499			-1.941	-43.09			-1.738	-48.15			-0.646	-11.75			23.08	903.107			22.08	3263.89
0.496	-5.43			-1.94	-42.75			-1.737	-48.02			-0.645	-11.72			23.06	838.983			22.06	3330.25
0.497	-5.363			-1.939	-42.42			-1.736	-47.89			-0.644	-11.69			23.04	894.726			22.04	3306.92
0.498	-5.299			-1.938	-42.09			-1.735	-47.76			-0.643	-11.66			23.02	898.712			22.02	3330.28
0.499	-5.235			-1.937	-41.77			-1.734	-47.63			-0.642	-11.63			23	891.473			22	3241.15
0.5	-5.175			-1.936	-41.45			-1.733	-47.51			-0.641	-11.6			22.98	817.165			21.98	3352.01
0.501	-5.116			-1.935	-41.12			-1.732	-47.4			-0.64	-11.57			22.96	906.291			21.96	3252.84
0.502	-5.057			-1.934	-40.8			-1.731	-47.29			-0.639	-11.54			22.94	910.486			21.94	3201.88
0.503	-4.995			-1.933	-40.48			-1.73	-47.18			-0.638	-11.51			22.92	893.727			21.92	3290.07
0.504	-4.933			-1.932	-40.16			-1.729	-47.07			-0.637	-11.49			22.9	882.128			21.9	3268.45
0.505	-4.869			-1.931	-39.84			-1.728	-46.95			-0.636	-11.46			22.88	839.391			21.88	3337.3
0.506	-4.805			-1.93	-39.52			-1.727	-46.83			-0.635	-11.43			22.86	865.545			21.86	3194.02
0.507	-4.743			-1.929	-39.2			-1.726	-46.7			-0.634	-11.4			22.84	794.264			21.84	3215.25
0.508	-4.68			-1.928	-38.89			-1.725	-46.58			-0.633	-11.38			22.82	771.478			21.82	3316.53
0.509	-4.616			-1.927	-38.59			-1.724	-46.46			-0.632	-11.35			22.8	769.393			21.8	3457.78
0.51	-4.552			-1.926	-38.28			-1.723	-46.36			-0.631	-11.33			22.78	886.008			21.78	3445.28
0.511	-4.49			-1.925	-37.98			-1.722	-46.25			-0.63	-11.31			22.76	832.01			21.76	3239.84
0.512	-4.426			-1.924	-37.68			-1.721	-46.15			-0.629	-11.28			22.74	734.892			21.74	3414.16
0.513	-4.366			-1.923	-37.38			-1.72	-46.04			-0.628	-11.25			22.72	842.441			21.72	3189.09
0.514	-4.308			-1.922	-37.08			-1.719	-45.92			-0.627	-11.23			22.7	867.223			21.7	3203.53
0.515	-4.25			-1.921	-36.77			-1.718	-45.8			-0.626	-11.2			22.68	791.941			21.68	3232.52
0.516	-4.193			-1.92	-36.47			-1.717	-45.68			-0.625	-11.18			22.66	811.994			21.66	3314.75
0.517	-4.141			-1.919	-36.18			-1.716	-45.57			-0.624	-11.15			22.64	805.01			21.64	3248.74
0.518	-4.091			-1.918	-35.89			-1.715	-45.46			-0.623	-11.13			22.62	728.593			21.62	3377.81
0.519	-4.042			-1.917	-35.59			-1.714	-45.35			-0.622	-11.1			22.6	804.891			21.6	3108.3
0.52	-3.988			-1.916	-35.31			-1.713	-45.25			-0.621	-11.07			22.58	750.263			21.58	3435.1
0.521	-3.924			-1.915	-35.02			-1.712	-45.15			-0.62	-11.04			22.56	731.455			21.56	3507.35
0.522	-3.855			-1.914	-34.73			-1.711	-45.04			-0.619	-11.02			22.54	745.826			21.54	3326.6
0.523	-3.788			-1.913	-34.45			-1.71	-44.93			-0.618	-10.99			22.52	723.003			21.52	3262.11
0.524	-3.728			-1.912	-34.17			-1.709	-44.82			-0.617	-10.97			22.5	778.772			21.5	3419.38
0.525	-3.68			-1.911	-33.89			-1.708	-44.71			-0.616	-10.95			22.48	783.509			21.48	3146.77
0.526	-3.642			-1.91	-33.61			-1.707	-44.6			-0.615	-10.92			22.46	782.047			21.46	3427.48
0.527	-3.598			-1.909	-33.33			-1.706	-44.49			-0.614	-10.9			22.44	745.411			21.44	3424.18
0.528	-3.546			-1.908	-33.06			-1.705	-44.39			-0.613	-10.87			22.42	731.039			21.42	3608.33
0.529	-3.483			-1.907	-32.78			-1.704	-44.3			-0.612	-10.85			22.4	698.225			21.4	3393.14
0.53	-3.411			-1.906	-32.51			-1.703	-44.2			-0.611	-10.82			22.38	735.788			21.38	3289.12
0.531	-3.335			-1.905	-32.24			-1.702	-44.09			-0.61	-10.79			22.36	771.423			21.36	3370.91
0.532	-3.265			-1.904	-31.98			-1.701	-43.98			-0.609	-10.77			22.34	698.357			21.34	3496.5
0.533	-3.198			-1.903	-31.71			-1.7	-43.87			-0.608	-10.74			22.32	705.112			21.32	3728.03
0.534	-3.135			-1.902	-31.44			-1.699	-43.76			-0.607	-10.72			22.3	733.259			21.3	3940.57
0.535	-3.075			-1.901	-31.18			-1.698	-43.66			-0.606	-10.7			22.28	795.406			21.28	4105.39
0.536	-3.014			-1.9	-30.91			-1.697	-43.56			-0.605	-10.67			22.26	728.455			21.26	4068.96
0.537	-2.946			-1.899	-30.65			-1.696	-43.46			-0.604	-10.65			22.24	730.26			21.24	4221.87
0.538	-2.873			-1.898	-30.39			-1.695	-43.36			-0.603	-10.62			22.22	697.056			21.22	4390.8
0.539	-2.8			-1.897	-30.13			-1.694	-43.27			-0.602	-10.59			22.2	661.998			21.2	4595.75
0.54	-2.731			-1.896	-29.88			-1.693	-43.16			-0.601	-10.56			22.18	695.975			21.18	4693.71
0.541	-2.666			-1.895	-29.62			-1.692	-43.06			-0.6	-10.53			22.16	706.687			21.16	4802.47
0.542	-2.604			-1.894	-29.37			-1.691	-42.95			-0.599	-10.5			22.14	707.137			21.14	5181.09
0.543	-2.536			-1.893	-29.12			-1.69	-42.84			-0.598	-10.47			22.12	736.03			21.12	5377.01
0.544	-2.461			-1.892	-28.87			-1.689	-42.74			-0.597	-10.45			22.1	743.409			21.1	5427.97
0.545	-2.384			-1.891	-28.62			-1.688	-42.64			-0.596	-10.42			22.08	690.564			21.08	5741.36
0.546	-2.308			-1.89	-28.37			-1.687	-42.55			-0.595	-10.4			22.06	682.513			21.06	6120.38
0.547	-2.236			-1.889	-28.12			-1.686	-42.46			-0.594	-10.37			22.04	689.607			21.04	6133.47
0.548	-2.166			-1.888	-27.88			-1.685	-42.36			-0.593	-10.34			22.02	673.177			21.02	6557.75
0.549	-2.092			-1.887	-27.64			-1.684	-42.26			-0.592	-10.32			22	686.193			21	6750.03
0.55	-2.014			-1.886	-27.4			-1.683	-42.15			-0.591	-10.29			21.98	732.358			20.98	7137.85
0.551	-1.935			-1.885	-27.16			-1.682	-42.05			-0.59	-10.26			21.96	716.347			20.96	7412.99
0.552	-1.861			-1.884	-26.92			-1.681	-41.95			-0.589	-10.24			21.94	743.556			20.94	7624.73
0.553	-1.788			-1.883	-26.67			-1.68	-41.85			-0.588	-10.22			21.92	720.102			20.92	7873.43
0.554	-1.707			-1.882	-26.43			-1.679	-41.75			-0.587	-10.19			21.9	722.704			20.9	8110.77
0.555	-1.621			-1.881	-26.19			-1.678	-41.66			-0.586	-10.17			21.88	717.765			20.88	8473.08
0.556	-1.525			-1.88	-25.95			-1.677	-41.57			-0.585	-10.14			21.86	772.586			20.86	8629.38
0.557	-1.432			-1.879	-25.72			-1.676	-41.47			-0.584	-10.11			21.84	780.253			20.84	9003.55
0.558	-1.351			-1.878	-25.49			-1.675	-41.37			-0.583	-10.08			21.82	749.996			20.82	9176.99
0.559	-1.272			-1.877	-25.27			-1.674	-41.27			-0.582	-10.05			21.8	741.225			20.8	9009.94
0.56	-1.185			-1.876	-25.04			-1.673	-41.16			-0.581	-10.02			21.78	732.379			20.78	9396.85
0.561	-1.092			-1.875	-24.82			-1.672	-41.06			-0.58	-9.99			21.76	738.134			20.76	9828.29
0.562	-0.9852			-1.874	-24.59			-1.671	-40.97			-0.579	-9.962			21.74	790.69			20.74	9867.41
0.563	-0.8744			-1.873	-24.37			-1.67	-40.88			-0.578	-9.935			21.72	812.045			20.72	10023.8
0.564	-0.7728			-1.872	-24.14			-1.669	-40.78			-0.577	-9.907			21.7	722.58			20.7	10415.1
0.565	-0.676			-1.871	-23.91			-1.668	-40.69			-0.576	-9.881			21.68	754.845			20.68	10621.3
0.566	-0.5802			-1.87	-23.69			-1.667	-40.6			-0.575	-9.854			21.66	737.154			20.66	10773.6
0.567	-0.4802			-1.869	-23.47			-1.666	-40.5			-0.574	-9.826			21.64	788.918			20.64	10995.5
0.568	-0.3671			-1.868	-23.25			-1.665	-40.39			-0.573	-9.795			21.62	797.071			20.62	10804.4
0.569	-0.2418			-1.867	-23.03			-1.664	-40.29			-0.572	-9.762			21.6	785.986			20.6	11018.3
0.57	-0.1184			-1.866	-22.82			-1.663	-40.19			-0.571	-9.73			21.58	748.074			20.58	11226.5
0.571	0.00261			-1.865	-22.61			-1.662	-40.1			-0.57	-9.699			21.56	823.233			20.56	11330.5
0.572	0.1126			-1.864	-22.39			-1.661	-40.01			-0.569	-9.671			21.54	827.321			20.54	11480.9
0.573	0.2112			-1.863	-22.18			-1.66	-39.92			-0.568	-9.642			21.52	897.763			20.52	11798.4
0.574	0.3102			-1.862	-21.97			-1.659	-39.83			-0.567	-9.611			21.5	869.504			20.5	11588.1
0.575	0.4132			-1.861	-21.75			-1.658	-39.73			-0.566	-9.578			21.48	860.48			20.48	11772.2
0.576	0.5259			-1.86	-21.54			-1.657	-39.63			-0.565	-9.545			21.46	810.394			20.46	12006.8
0.577	0.6638			-1.859	-21.33			-1.656	-39.53			-0.564	-9.514			21.44	843.654			20.44	12093.4
0.578	0.8228			-1.858	-21.12			-1.655	-39.43			-0.563	-9.485			21.42	914.003			20.42	11737.3
0.579	0.9924			-1.857	-20.92			-1.654	-39.34			-0.562	-9.457			21.4	852.978			20.4	12077.3
0.58	1.176			-1.856	-20.72			-1.653	-39.25			-0.561	-9.428			21.38	824.09			20.38	11944.1
0.581	1.358			-1.855	-20.52			-1.652	-39.16			-0.56	-9.4			21.36	835.793			20.36	12228.4
0.582	1.524			-1.854	-20.31			-1.651	-39.07			-0.559	-9.371			21.34	843.971			20.34	12350.5
0.583	1.68			-1.853	-20.11			-1.65	-38.98			-0.558	-9.341			21.32	889.422			20.32	12391.8
0.584	1.832			-1.852	-19.91			-1.649	-38.88			-0.557	-9.31			21.3	877.803			20.3	12419.6
0.585	1.976			-1.851	-19.71			-1.648	-38.78			-0.556	-9.277			21.28	922.048			20.28	12328.3
0.586	2.131			-1.85	-19.51			-1.647	-38.68			-0.555	-9.243			21.26	925.323			20.26	12139.7
0.587	2.3			-1.849	-19.31			-1.646	-38.58			-0.554	-9.21			21.24	951.371			20.24	12151.9
0.588	2.481			-1.848	-19.11			-1.645	-38.49			-0.553	-9.176			21.22	919.135			20.22	12202
0.589	2.677			-1.847	-18.92			-1.644	-38.4			-0.552	-9.142			21.2	945.567			20.2	12518
0.59	2.886			-1.846	-18.73			-1.643	-38.31			-0.551	-9.106			21.18	966.204			20.18	12129.4
0.591	3.091			-1.845	-18.54			-1.642	-38.22			-0.55	-9.07			21.16	915.284			20.16	12311.7
0.592	3.285			-1.844	-18.35			-1.641	-38.13			-0.549	-9.034			21.14	922.258			20.14	12344.4
0.593	3.473			-1.843	-18.16			-1.64	-38.03			-0.548	-8.999			21.12	935.001			20.12	12301.1
0.594	3.661			-1.842	-17.97			-1.639	-37.93			-0.547	-8.964			21.1	966.304			20.1	12362.5
0.595	3.862			-1.841	-17.78			-1.638	-37.84			-0.546	-8.929			21.08	967.701			20.08	12399.2
0.596	4.082			-1.84	-17.59			-1.637	-37.74			-0.545	-8.895			21.06	919.503			20.06	12412.2
0.597	4.316			-1.839	-17.4			-1.636	-37.65			-0.544	-8.86			21.04	969.178			20.04	12405.2
0.598	4.556			-1.838	-17.21			-1.635	-37.56			-0.543	-8.823			21.02	1042.63			20.02	12126.1
0.599	4.802			-1.837	-17.03			-1.634	-37.48			-0.542	-8.786			21	1005.34			20	11661.4
0.6	5.047			-1.836	-16.84			-1.633	-37.39			-0.541	-8.749			20.98	1011.81			19.98	12064.8
0.601	5.294			-1.835	-16.66			-1.632	-37.3			-0.54	-8.712			20.96	1082.97			19.96	11898.9
0.602	5.54			-1.834	-16.48			-1.631	-37.2			-0.539	-8.674			20.94	1035.39			19.94	11623
0.603	5.782			-1.833	-16.29			-1.63	-37.1			-0.538	-8.635			20.92	1086.23			19.92	11915.1
0.604	6.03			-1.832	-16.11			-1.629	-37			-0.537	-8.596			20.9	1020.17			19.9	11989.6
0.605	6.287			-1.831	-15.93			-1.628	-36.9			-0.536	-8.557			20.88	1004.47			19.88	12015.7
0.606	6.56			-1.83	-15.74			-1.627	-36.81			-0.535	-8.519			20.86	1032.35			19.86	11797.2
0.607	6.852			-1.829	-15.56			-1.626	-36.73			-0.534	-8.482			20.84	1023.43			19.84	11733
0.608	7.145			-1.828	-15.38			-1.625	-36.64			-0.533	-8.445			20.82	1081.08			19.82	11666.2
0.609	7.429			-1.827	-15.21			-1.624	-36.55			-0.532	-8.407			20.8	1086.81			19.8	11750.9
0.61	7.72			-1.826	-15.03			-1.623	-36.45			-0.531	-8.369			20.78	1007.72			19.78	11225.3
0.611	8.023			-1.825	-14.85			-1.622	-36.35			-0.53	-8.33			20.76	1074.04			19.76	11431.4
0.612	8.363			-1.824	-14.68			-1.621	-36.25			-0.529	-8.291			20.74	1115.74			19.74	11393.8
0.613	8.734			-1.823	-14.5			-1.62	-36.15			-0.528	-8.252			20.72	1097.65			19.72	11030.8
0.614	9.109			-1.822	-14.32			-1.619	-36.06			-0.527	-8.212			20.7	1064.82			19.7	10809.6
0.615	9.47			-1.821	-14.15			-1.618	-35.98			-0.526	-8.169			20.68	1106.31			19.68	10923.8
0.616	9.827			-1.82	-13.98			-1.617	-35.89			-0.525	-8.124			20.66	1159.85			19.66	11100.7
0.617	10.18			-1.819	-13.81			-1.616	-35.8			-0.524	-8.079			20.64	1215.08			19.64	10503.2
0.618	10.55			-1.818	-13.64			-1.615	-35.71			-0.523	-8.034			20.62	1186.75			19.62	10482.5
0.619	10.9			-1.817	-13.47			-1.614	-35.61			-0.522	-7.989			20.6	1150.75			19.6	10696.4
0.62	11.24			-1.816	-13.3			-1.613	-35.51			-0.521	-7.946			20.58	1211.49			19.58	10561
0.621	11.58			-1.815	-13.13			-1.612	-35.41			-0.52	-7.902			20.56	1254.28			19.56	10344.6
0.622	11.97			-1.814	-12.96			-1.611	-35.31			-0.519	-7.857			20.54	1159.13			19.54	10279.8
0.623	12.43			-1.813	-12.79			-1.61	-35.22			-0.518	-7.81			20.52	1246.55			19.52	9835.28
0.624	12.93			-1.812	-12.62			-1.609	-35.14			-0.517	-7.763			20.5	1282.3			19.5	10267.4
0.625	13.46			-1.811	-12.45			-1.608	-35.06			-0.516	-7.718			20.48	1321.59			19.48	10147
0.626	13.96			-1.81	-12.29			-1.607	-34.97			-0.515	-7.674			20.46	1357.68			19.46	9968.9
0.627	14.42			-1.809	-12.12			-1.606	-34.87			-0.514	-7.631			20.44	1288.66			19.44	9603.6
0.628	14.85			-1.808	-11.96			-1.605	-34.77			-0.513	-7.585			20.42	1361.65			19.42	9657.91
0.629	15.27			-1.807	-11.79			-1.604	-34.67			-0.512	-7.537			20.4	1277.33			19.4	9767.87
0.63	15.7			-1.806	-11.63			-1.603	-34.57			-0.511	-7.485			20.38	1348.43			19.38	9589.7
0.631	16.18			-1.805	-11.47			-1.602	-34.48			-0.51	-7.434			20.36	1414.5			19.36	9446.67
0.632	16.69			-1.804	-11.31			-1.601	-34.4			-0.509	-7.384			20.34	1425.97			19.34	9454.3
0.633	17.19			-1.803	-11.15			-1.6	-34.31			-0.508	-7.337			20.32	1454.08			19.32	9449.27
0.634	17.69			-1.802	-10.99			-1.599	-34.22			-0.507	-7.294			20.3	1521.6			19.3	9592.04
0.635	18.18			-1.801	-10.83			-1.598	-34.13			-0.506	-7.251			20.28	1534.68			19.28	9489.92
0.636	18.68			-1.8	-10.66			-1.597	-34.03			-0.505	-7.208			20.26	1568.32			19.26	9419.59
0.637	19.2			-1.799	-10.5			-1.596	-33.93			-0.504	-7.161			20.24	1502.87			19.24	9407.46
0.638	19.73			-1.798	-10.34			-1.595	-33.83			-0.503	-7.11			20.22	1589.83			19.22	9308.87
0.639	20.29			-1.797	-10.19			-1.594	-33.73			-0.502	-7.056			20.2	1650.12			19.2	9245.41
0.64	20.89			-1.796	-10.03			-1.593	-33.64			-0.501	-7.002			20.18	1727.19			19.18	9004.68
0.641	21.5			-1.795	-9.873			-1.592	-33.55			-0.5	-6.949			20.16	1722.06			19.16	9029.83
0.642	22.12			-1.794	-9.716			-1.591	-33.47			-0.499	-6.9			20.14	1725.05			19.14	8967.32
0.643	22.74			-1.793	-9.558			-1.59	-33.39			-0.498	-6.853			20.12	1701.32			19.12	8978.26
0.644	23.34			-1.792	-9.402			-1.589	-33.29			-0.497	-6.805			20.1	1680.61			19.1	8839.57
0.645	23.93			-1.791	-9.245			-1.588	-33.19			-0.496	-6.757			20.08	1825.83			19.08	8914.42
0.646	24.5			-1.79	-9.088			-1.587	-33.09			-0.495	-6.707			20.06	1825.66			19.06	8826.9
0.647	25.05			-1.789	-8.931			-1.586	-32.99			-0.494	-6.657			20.04	1854.06			19.04	8994.44
0.648	25.61			-1.788	-8.776			-1.585	-32.9			-0.493	-6.606			20.02	1843.52			19.02	8939.31
0.649	26.2			-1.787	-8.623			-1.584	-32.81			-0.492	-6.557			20	1810.21			19	8629.68
0.65	26.82			-1.786	-8.471			-1.583	-32.73			-0.491	-6.509			19.98	1851.67			18.98	8822.56
0.651	27.44			-1.785	-8.322			-1.582	-32.64			-0.49	-6.462			19.96	2014.65			18.96	8479.88
0.652	28.04			-1.784	-8.172			-1.581	-32.54			-0.489	-6.414			19.94	2063.89			18.94	8429.76
0.653	28.64			-1.783	-8.021			-1.58	-32.45			-0.488	-6.365			19.92	2011.67			18.92	8678.76
0.654	29.26			-1.782	-7.868			-1.579	-32.35			-0.487	-6.314			19.9	2073.66			18.9	8891.8
0.655	29.91			-1.781	-7.714			-1.578	-32.25			-0.486	-6.261			19.88	1967.89			18.88	8631.24
0.656	30.58			-1.78	-7.56			-1.577	-32.15			-0.485	-6.209			19.86	2091.1			18.86	8503.97
0.657	31.24			-1.779	-7.407			-1.576	-32.06			-0.484	-6.158			19.84	2077.06			18.84	8622.32
0.658	31.89			-1.778	-7.257			-1.575	-31.97			-0.483	-6.109			19.82	2015.49			18.82	8670.72
0.659	32.57			-1.777	-7.108			-1.574	-31.89			-0.482	-6.061			19.8	2040.57			18.8	8711.88
0.66	33.26			-1.776	-6.96			-1.573	-31.8			-0.481	-6.014			19.78	2089.16			18.78	8629.06
0.661	33.97			-1.775	-6.811			-1.572	-31.7			-0.48	-5.966			19.76	2060.37			18.76	8623.26
0.662	34.66			-1.774	-6.662			-1.571	-31.6			-0.479	-5.917			19.74	2185.36			18.74	8477
0.663	35.3			-1.773	-6.512			-1.57	-31.5			-0.478	-5.866			19.72	2265.26			18.72	8407.38
0.664	35.89			-1.772	-6.364			-1.569	-31.4			-0.477	-5.813			19.7	2198.38			18.7	8700.38
0.665	36.48			-1.771	-6.217			-1.568	-31.31			-0.476	-5.761			19.68	2215.3			18.68	8409.35
0.666	37.09			-1.77	-6.069			-1.567	-31.22			-0.475	-5.712			19.66	2177.12			18.66	8401.35
0.667	37.72			-1.769	-5.922			-1.566	-31.14			-0.474	-5.665			19.64	2246.74			18.64	8486.85
0.668	38.35			-1.768	-5.775			-1.565	-31.05			-0.473	-5.621			19.62	2377.72			18.62	8582.58
0.669	38.99			-1.767	-5.629			-1.564	-30.95			-0.472	-5.576			19.6	2425.22			18.6	8605.71
0.67	39.62			-1.766	-5.484			-1.563	-30.85			-0.471	-5.529			19.58	2336.53			18.58	8737.51
0.671	40.26			-1.765	-5.34			-1.562	-30.75			-0.47	-5.481			19.56	2450.56			18.56	9011.41
0.672	40.89			-1.764	-5.195			-1.561	-30.66			-0.469	-5.432			19.54	2445.52			18.54	8749.6
0.673	41.49			-1.763	-5.05			-1.56	-30.56			-0.468	-5.385			19.52	2506.77			18.52	8653.14
0.674	42.05			-1.762	-4.903			-1.559	-30.47			-0.467	-5.338			19.5	2453.99			18.5	8603.76
0.675	42.54			-1.761	-4.755			-1.558	-30.38			-0.466	-5.292			19.48	2381.23			18.48	8853.15
0.676	43			-1.76	-4.609			-1.557	-30.29			-0.465	-5.246			19.46	2420.1			18.46	8848.82
0.677	43.45			-1.759	-4.464			-1.556	-30.2			-0.464	-5.2			19.44	2431.01			18.44	8773.12
0.678	43.95			-1.758	-4.321			-1.555	-30.11			-0.463	-5.155			19.42	2496.15			18.42	8930.62
0.679	44.53			-1.757	-4.18			-1.554	-30.01			-0.462	-5.111			19.4	2489.69			18.4	8980.15
0.68	45.13			-1.756	-4.039			-1.553	-29.91			-0.461	-5.069			19.38	2516			18.38	9162.31
0.681	45.75			-1.755	-3.899			-1.552	-29.81			-0.46	-5.028			19.36	2411.38			18.36	9233.76
0.682	46.37			-1.754	-3.759			-1.551	-29.72			-0.459	-4.986			19.34	2535.56			18.34	9169.66
0.683	46.97			-1.753	-3.619			-1.55	-29.63			-0.458	-4.945			19.32	2560.91			18.32	9403.17
0.684	47.53			-1.752	-3.477			-1.549	-29.54			-0.457	-4.903			19.3	2676.54			18.3	9341.91
0.685	48.05			-1.751	-3.333			-1.548	-29.45			-0.456	-4.861			19.28	2737.91			18.28	9512.58
0.686	48.51			-1.75	-3.188			-1.547	-29.36			-0.455	-4.819			19.26	2682.09			18.26	9538.21
0.687	48.94			-1.749	-3.043			-1.546	-29.26			-0.454	-4.776			19.24	2774.16			18.24	9312.14
0.688	49.41			-1.748	-2.9			-1.545	-29.16			-0.453	-4.734			19.22	2799.91			18.22	9618.49
0.689	49.86			-1.747	-2.761			-1.544	-29.06			-0.452	-4.692			19.2	2821.78			18.2	9751.48
0.69	50.26			-1.746	-2.623			-1.543	-28.97			-0.451	-4.651			19.18	2859.36			18.18	10290.1
0.691	50.6			-1.745	-2.487			-1.542	-28.88			-0.45	-4.61			19.16	2977.82			18.16	10523.8
0.692	50.92			-1.744	-2.349			-1.541	-28.79			-0.449	-4.569			19.14	2972.49			18.14	10742.3
0.693	51.25			-1.743	-2.208			-1.54	-28.7			-0.448	-4.529			19.12	2857.23			18.12	10782.1
0.694	51.66			-1.742	-2.063			-1.539	-28.61			-0.447	-4.49			19.1	2933.9			18.1	11133.8
0.695	52.1			-1.741	-1.914			-1.538	-28.51			-0.446	-4.453			19.08	3117.81			18.08	11530
0.696	52.56			-1.74	-1.764			-1.537	-28.41			-0.445	-4.417			19.06	3220.16			18.06	11500.8
0.697	53			-1.739	-1.619			-1.536	-28.31			-0.444	-4.381			19.04	3172.69			18.04	11943.5
0.698	53.4			-1.738	-1.479			-1.535	-28.21			-0.443	-4.344			19.02	3140.49			18.02	12003.4
0.699	53.73			-1.737	-1.343			-1.534	-28.11			-0.442	-4.306			19	3223.51			18	12256.7
0.7	53.95			-1.736	-1.209			-1.533	-28.02			-0.441	-4.27			18.98	3053.76			17.98	12577.1
0.701	54.12			-1.735	-1.073			-1.532	-27.94			-0.44	-4.233			18.96	3109.31			17.96	12788.4
0.702	54.33			-1.734	-0.936			-1.531	-27.85			-0.439	-4.197			18.94	3124.09			17.94	13088.5
0.703	54.63			-1.733	-0.798			-1.53	-27.75			-0.438	-4.162			18.92	3173.3			17.92	13013.9
0.704	55.03			-1.732	-0.659			-1.529	-27.65			-0.437	-4.127			18.9	3250.16			17.9	13400.6
0.705	55.43			-1.731	-0.519			-1.528	-27.55			-0.436	-4.094			18.88	3311.62			17.88	13807.7
0.706	55.74			-1.73	-0.381			-1.527	-27.45			-0.435	-4.062			18.86	3350.9			17.86	13778.2
0.707	55.94			-1.729	-0.245			-1.526	-27.36			-0.434	-4.029			18.84	3333.48			17.84	13835.7
0.708	56.07			-1.728	-0.111			-1.525	-27.27			-0.433	-3.996			18.82	3281.5			17.82	13974.3
0.709	56.19			-1.727	0.02101			-1.524	-27.18			-0.432	-3.961			18.8	3312.52			17.8	14739.3
0.71	56.3			-1.726	0.153			-1.523	-27.09			-0.431	-3.926			18.78	3390.44			17.78	14933.9
0.711	56.42			-1.725	0.286			-1.522	-27			-0.43	-3.893			18.76	3482.98			17.76	15078
0.712	56.51			-1.724	0.421			-1.521	-26.9			-0.429	-3.861			18.74	3315.26			17.74	15125.3
0.713	56.59			-1.723	0.558			-1.52	-26.8			-0.428	-3.831			18.72	3440.08			17.72	14919.1
0.714	56.65			-1.722	0.695			-1.519	-26.7			-0.427	-3.802			18.7	3603.57			17.7	15214
0.715	56.73			-1.721	0.833			-1.518	-26.6			-0.426	-3.772			18.68	3355.29			17.68	15214.2
0.716	56.83			-1.72	0.968			-1.517	-26.51			-0.425	-3.743			18.66	3462.33			17.66	15341.3
0.717	56.93			-1.719	1.103			-1.516	-26.42			-0.424	-3.714			18.64	3414.23			17.64	15490.6
0.718	57			-1.718	1.236			-1.515	-26.34			-0.423	-3.686			18.62	3456.41			17.62	15644.1
0.719	57.03			-1.717	1.369			-1.514	-26.25			-0.422	-3.658			18.6	3596.08			17.6	16088.2
0.72	57			-1.716	1.503			-1.513	-26.15			-0.421	-3.63			18.58	3757.27			17.58	16399.1
0.721	56.98			-1.715	1.638			-1.512	-26.05			-0.42	-3.602			18.56	3710.7			17.56	16353.6
0.722	56.99			-1.714	1.773			-1.511	-25.95			-0.419	-3.575			18.54	3702.49			17.54	16803.6
0.723	56.99			-1.713	1.908			-1.51	-25.85			-0.418	-3.548			18.52	3634.93			17.52	16597.7
0.724	57			-1.712	2.043			-1.509	-25.75			-0.417	-3.521			18.5	3747.39			17.5	16820.8
0.725	57.01			-1.711	2.178			-1.508	-25.66			-0.416	-3.494			18.48	3797.88			17.48	17180.9
0.726	57.03			-1.71	2.312			-1.507	-25.58			-0.415	-3.467			18.46	3769.96			17.46	17173.7
0.727	57.09			-1.709	2.445			-1.506	-25.49			-0.414	-3.441			18.44	3676			17.44	17523.8
0.728	57.16			-1.708	2.577			-1.505	-25.4			-0.413	-3.416			18.42	3829.78			17.42	17608.5
0.729	57.16			-1.707	2.709			-1.504	-25.31			-0.412	-3.391			18.4	3809.15			17.4	17883.5
0.73	57.1			-1.706	2.84			-1.503	-25.21			-0.411	-3.366			18.38	3959.99			17.38	17911.2
0.731	57			-1.705	2.972			-1.502	-25.1			-0.41	-3.342			18.36	4097.16			17.36	17985.7
0.732	56.9			-1.704	3.104			-1.501	-25.01			-0.409	-3.317			18.34	3885.28			17.34	18248.1
0.733	56.81			-1.703	3.237			-1.5	-24.91			-0.408	-3.293			18.32	3910.91			17.32	18542.6
0.734	56.72			-1.702	3.37			-1.499	-24.83			-0.407	-3.269			18.3	3976.72			17.3	18973.6
0.735	56.6			-1.701	3.505			-1.498	-24.74			-0.406	-3.245			18.28	4019.07			17.28	19180
0.736	56.45			-1.7	3.639			-1.497	-24.65			-0.405	-3.221			18.26	3996.88			17.26	19534.2
0.737	56.31			-1.699	3.772			-1.496	-24.56			-0.404	-3.198			18.24	3991.04			17.24	19441.4
0.738	56.2			-1.698	3.902			-1.495	-24.46			-0.403	-3.177			18.22	3986.01			17.22	19791.9
0.739	56.13			-1.697	4.028			-1.494	-24.36			-0.402	-3.157			18.2	4022.67			17.2	20084.8
0.74	56.07			-1.696	4.153			-1.493	-24.26			-0.401	-3.137			18.18	4008.03			17.18	20188.4
0.741	56			-1.695	4.279			-1.492	-24.16			-0.4	-3.115			18.16	3980.94			17.16	20700.6
0.742	55.89			-1.694	4.409			-1.491	-24.07			-0.399	-3.093			18.14	4260.05			17.14	20684.3
0.743	55.74			-1.693	4.542			-1.49	-23.99			-0.398	-3.071			18.12	4172.33			17.12	20661
0.744	55.58			-1.692	4.676			-1.489	-23.9			-0.397	-3.05			18.1	4191.06			17.1	20754.7
0.745	55.43			-1.691	4.809			-1.488	-23.81			-0.396	-3.03			18.08	4138.01			17.08	21073
0.746	55.3			-1.69	4.939			-1.487	-23.72			-0.395	-3.011			18.06	4255.18			17.06	21308.4
0.747	55.21			-1.689	5.066			-1.486	-23.62			-0.394	-2.992			18.04	4270.19			17.04	22017.2
0.748	55.12			-1.688	5.191			-1.485	-23.52			-0.393	-2.972			18.02	4188.68			17.02	22131.7
0.749	55.02			-1.687	5.316			-1.484	-23.42			-0.392	-2.951			18	4348.62			17	22605.3
0.75	54.88			-1.686	5.442			-1.483	-23.33			-0.391	-2.931			17.98	4352.34			16.98	22895.8
0.751	54.71			-1.685	5.569			-1.482	-23.24			-0.39	-2.912			17.96	4096.1			16.96	22821.5
0.752	54.54			-1.684	5.7			-1.481	-23.15			-0.389	-2.893			17.94	4246.15			16.94	23677.5
0.753	54.36			-1.683	5.831			-1.48	-23.07			-0.388	-2.875			17.92	4180.07			16.92	23995.3
0.754	54.18			-1.682	5.964			-1.479	-22.97			-0.387	-2.857			17.9	4273.12			16.9	24557
0.755	54.02			-1.681	6.096			-1.478	-22.88			-0.386	-2.841			17.88	4379.67			16.88	24807.6
0.756	53.87			-1.68	6.226			-1.477	-22.78			-0.385	-2.824			17.86	4325.26			16.86	25735.6
0.757	53.74			-1.679	6.353			-1.476	-22.68			-0.384	-2.807			17.84	4437.98			16.84	26169.3
0.758	53.6			-1.678	6.479			-1.475	-22.59			-0.383	-2.789			17.82	4313.03			16.82	26880
0.759	53.43			-1.677	6.605			-1.474	-22.5			-0.382	-2.771			17.8	4287.33			16.8	27098.7
0.76	53.27			-1.676	6.732			-1.473	-22.41			-0.381	-2.754			17.78	4322.55			16.78	28092.7
0.761	53.13			-1.675	6.859			-1.472	-22.32			-0.38	-2.738			17.76	4332.45			16.76	28511
0.762	53.01			-1.674	6.987			-1.471	-22.23			-0.379	-2.721			17.74	4313.39			16.74	28968.2
0.763	52.9			-1.673	7.115			-1.47	-22.14			-0.378	-2.703			17.72	4397.4			16.72	29608.5
0.764	52.79			-1.672	7.245			-1.469	-22.05			-0.377	-2.686			17.7	4513.06			16.7	30611.4
0.765	52.64			-1.671	7.374			-1.468	-21.95			-0.376	-2.669			17.68	4520.1			16.68	31399.2
0.766	52.48			-1.67	7.501			-1.467	-21.85			-0.375	-2.653			17.66	4370.34			16.66	32583
0.767	52.32			-1.669	7.626			-1.466	-21.76			-0.374	-2.637			17.64	4407.79			16.64	33685.4
0.768	52.15			-1.668	7.75			-1.465	-21.67			-0.373	-2.622			17.62	4525.12			16.62	35616.3
0.769	51.98			-1.667	7.873			-1.464	-21.59			-0.372	-2.606			17.6	4553.22			16.6	39240.1
0.77	51.81			-1.666	7.997			-1.463	-21.5			-0.371	-2.591			17.58	4484.03			16.58	44913.9
0.771	51.65			-1.665	8.12			-1.462	-21.41			-0.37	-2.576			17.56	4501.29			16.56	52652.8
0.772	51.49			-1.664	8.244			-1.461	-21.32			-0.369	-2.562			17.54	4536.08			16.54	62481.1
0.773	51.33			-1.663	8.37			-1.46	-21.22			-0.368	-2.548			17.52	4484.19			16.52	73930
0.774	51.18			-1.662	8.496			-1.459	-21.12			-0.367	-2.534			17.5	4532.82			16.5	89141.9
0.775	51.01			-1.661	8.624			-1.458	-21.03			-0.366	-2.519			17.48	4560.62			16.48	107659
0.776	50.85			-1.66	8.752			-1.457	-20.94			-0.365	-2.504			17.46	4447.31			16.46	129828
0.777	50.68			-1.659	8.879			-1.456	-20.85			-0.364	-2.488			17.44	4431			16.44	150470
0.778	50.53			-1.658	9.004			-1.455	-20.77			-0.363	-2.474			17.42	4668.22			16.42	174902
0.779	50.37			-1.657	9.13			-1.454	-20.68			-0.362	-2.461			17.4	4545.91			16.4	200672
0.78	50.22			-1.656	9.256			-1.453	-20.59			-0.361	-2.449			17.38	4293.02			16.38	225896
0.781	50.07			-1.655	9.381			-1.452	-20.5			-0.36	-2.437			17.36	4421.44			16.36	250915
0.782	49.91			-1.654	9.506			-1.451	-20.41			-0.359	-2.424			17.34	4587.36			16.34	275503
0.783	49.74			-1.653	9.632			-1.45	-20.31			-0.358	-2.411			17.32	4500.38			16.32	299423
0.784	49.57			-1.652	9.758			-1.449	-20.22			-0.357	-2.397			17.3	4639.43			16.3	326532
0.785	49.42			-1.651	9.884			-1.448	-20.13			-0.356	-2.383			17.28	4563.34			16.28	368752
0.786	49.27			-1.65	10.01			-1.447	-20.05			-0.355	-2.369			17.26	4589.28			16.26	435517
0.787	49.13			-1.649	10.14			-1.446	-19.96			-0.354	-2.356			17.24	4458.1			16.24	523455
0.788	48.99			-1.648	10.26			-1.445	-19.87			-0.353	-2.344			17.22	4569.07			16.22	628587
0.789	48.85			-1.647	10.38			-1.444	-19.78			-0.352	-2.332			17.2	4404.66			16.2	724691
0.79	48.71			-1.646	10.51			-1.443	-19.69			-0.351	-2.321			17.18	4604.47			16.18	817395
0.791	48.58			-1.645	10.63			-1.442	-19.6			-0.35	-2.309			17.16	4613.04			16.16	916789
0.792	48.44			-1.644	10.75			-1.441	-19.51			-0.349	-2.296			17.14	4685.76			16.14	1009010
0.793	48.3			-1.643	10.88			-1.44	-19.42			-0.348	-2.284			17.12	4671.97			16.12	1098580
0.794	48.16			-1.642	11.01			-1.439	-19.34			-0.347	-2.272			17.1	4578.29			16.1	1180830
0.795	48.02			-1.641	11.13			-1.438	-19.25			-0.346	-2.26			17.08	4676.16			16.08	1245600
0.796	47.88			-1.64	11.26			-1.437	-19.16			-0.345	-2.249			17.06	4621.07			16.06	1303260
0.797	47.76			-1.639	11.38			-1.436	-19.08			-0.344	-2.238			17.04	4556.81			16.04	1369480
0.798	47.63			-1.638	11.5			-1.435	-18.99			-0.343	-2.227			17.02	4609.43			16.02	1435840
0.799	47.5			-1.637	11.62			-1.434	-18.9			-0.342	-2.216			17	4543.57			16	1495930
0.8	47.36			-1.636	11.74			-1.433	-18.81			-0.341	-2.204			16.98	4635.95			15.98	1550140
0.801	47.22			-1.635	11.87			-1.432	-18.73			-0.34	-2.192			16.96	4680.58			15.96	1585070
0.802	47.08			-1.634	11.99			-1.431	-18.64			-0.339	-2.181			16.94	4665.97			15.94	1610230
0.803	46.95			-1.633	12.11			-1.43	-18.56			-0.338	-2.171			16.92	4760.05			15.92	1648560
0.804	46.82			-1.632	12.24			-1.429	-18.47			-0.337	-2.16			16.9	4804.77			15.9	1687150
0.805	46.69			-1.631	12.37			-1.428	-18.39			-0.336	-2.15			16.88	4754.89			15.88	1727830
0.806	46.56			-1.63	12.5			-1.427	-18.3			-0.335	-2.139			16.86	4751.14			15.86	1755730
0.807	46.43			-1.629	12.62			-1.426	-18.21			-0.334	-2.128			16.84	4663.63			15.84	1775560
0.808	46.31			-1.628	12.75			-1.425	-18.12			-0.333	-2.118			16.82	4717.62			15.82	1792220
0.809	46.21			-1.627	12.87			-1.424	-18.04			-0.332	-2.108			16.8	4699.11			15.8	1818640
0.81	46.11			-1.626	12.99			-1.423	-17.95			-0.331	-2.099			16.78	4948.92			15.78	1852630
0.811	46			-1.625	13.12			-1.422	-17.87			-0.33	-2.09			16.76	4811.13			15.76	1880160
0.812	45.88			-1.624	13.24			-1.421	-17.79			-0.329	-2.081			16.74	4781.55			15.74	1908890
0.813	45.75			-1.623	13.37			-1.42	-17.7			-0.328	-2.072			16.72	4797.2			15.72	1928480
0.814	45.63			-1.622	13.5			-1.419	-17.62			-0.327	-2.063			16.7	4958.76			15.7	1942680
0.815	45.51			-1.621	13.63			-1.418	-17.53			-0.326	-2.053			16.68	4951.34			15.68	1963780
0.816	45.41			-1.62	13.75			-1.417	-17.45			-0.325	-2.043			16.66	4939.58			15.66	1989510
0.817	45.32			-1.619	13.88			-1.416	-17.36			-0.324	-2.032			16.64	5159.75			15.64	2011450
0.818	45.23			-1.618	14			-1.415	-17.28			-0.323	-2.022			16.62	5026.49			15.62	2031200
0.819	45.13			-1.617	14.13			-1.414	-17.19			-0.322	-2.012			16.6	5257.41			15.6	2045370
0.82	45.03			-1.616	14.25			-1.413	-17.11			-0.321	-2.003			16.58	5329.41			15.58	2049930
0.821	44.91			-1.615	14.37			-1.412	-17.03			-0.32	-1.994			16.56	5164.8			15.56	2058810
0.822	44.81			-1.614	14.5			-1.411	-16.95			-0.319	-1.985			16.54	5138.82			15.54	2073010
0.823	44.71			-1.613	14.63			-1.41	-16.87			-0.318	-1.976			16.52	5334.66			15.52	2087390
0.824	44.62			-1.612	14.77			-1.409	-16.79			-0.317	-1.968			16.5	5457.34			15.5	2098930
0.825	44.52			-1.611	14.9			-1.408	-16.7			-0.316	-1.959			16.48	5423.7			15.48	2103950
0.826	44.42			-1.61	15.03			-1.407	-16.62			-0.315	-1.95			16.46	5564.91			15.46	2101230
0.827	44.31			-1.609	15.15			-1.406	-16.54			-0.314	-1.941			16.44	5682.3			15.44	2099830
0.828	44.21			-1.608	15.28			-1.405	-16.46			-0.313	-1.931			16.42	5696.71			15.42	2105000
0.829	44.13			-1.607	15.4			-1.404	-16.38			-0.312	-1.923			16.4	5828.47			15.4	2113510
0.83	44.04			-1.606	15.53			-1.403	-16.3			-0.311	-1.915			16.38	5898.48			15.38	2112260
0.831	43.96			-1.605	15.65			-1.402	-16.22			-0.31	-1.909			16.36	6005.32			15.36	2108210
0.832	43.88			-1.604	15.78			-1.401	-16.14			-0.309	-1.901			16.34	6085.48			15.34	2106380
0.833	43.79			-1.603	15.91			-1.4	-16.06			-0.308	-1.891			16.32	6118.64			15.32	2104380
0.834	43.7			-1.602	16.05			-1.399	-15.98			-0.307	-1.881			16.3	6041.08			15.3	2103230
0.835	43.61			-1.601	16.18			-1.398	-15.89			-0.306	-1.873			16.28	6153.29			15.28	2097380
0.836	43.52			-1.6	16.32			-1.397	-15.82			-0.305	-1.866			16.26	6455			15.26	2095460
0.837	43.43			-1.599	16.45			-1.396	-15.74			-0.304	-1.86			16.24	6476.61			15.24	2092740
0.838	43.35			-1.598	16.57			-1.395	-15.66			-0.303	-1.853			16.22	6585.94			15.22	2080310
0.839	43.27			-1.597	16.7			-1.394	-15.59			-0.302	-1.845			16.2	6941.74			15.2	2073300
0.84	43.19			-1.596	16.83			-1.393	-15.51			-0.301	-1.837			16.18	6799.45			15.18	2060660
0.841	43.11			-1.595	16.95			-1.392	-15.43			-0.3	-1.829			16.16	7071.96			15.16	2055990
0.842	43.02			-1.594	17.09			-1.391	-15.35			-0.299	-1.821			16.14	7194.52			15.14	2046980
0.843	42.95			-1.593	17.22			-1.39	-15.27			-0.298	-1.814			16.12	7485.77			15.12	2037650
0.844	42.88			-1.592	17.35			-1.389	-15.19			-0.297	-1.806			16.1	7661.04			15.1	2017040
0.845	42.81			-1.591	17.49			-1.388	-15.12			-0.296	-1.799			16.08	7676.62			15.08	1997580
0.846	42.74			-1.59	17.63			-1.387	-15.04			-0.295	-1.791			16.06	7668.58			15.06	1981610
0.847	42.67			-1.589	17.76			-1.386	-14.97			-0.294	-1.782			16.04	7794.65			15.04	1967990
0.848	42.58			-1.588	17.89			-1.385	-14.89			-0.293	-1.773			16.02	8241.18			15.02	1955530
0.849	42.51			-1.587	18.02			-1.384	-14.82			-0.292	-1.764			16	8445.9			15	1936710
0.85	42.44			-1.586	18.15			-1.383	-14.74			-0.291	-1.758			15.98	8934.78			14.98	1917030
0.851	42.37			-1.585	18.28			-1.382	-14.67			-0.29	-1.753			15.96	9267.64			14.96	1897620
0.852	42.31			-1.584	18.41			-1.381	-14.59			-0.289	-1.748			15.94	9699.52			14.94	1883820
0.853	42.24			-1.583	18.54			-1.38	-14.51			-0.288	-1.742			15.92	10405.4			14.92	1864880
0.854	42.18			-1.582	18.68			-1.379	-14.44			-0.287	-1.734			15.9	12126.6			14.9	1846120
0.855	42.12			-1.581	18.82			-1.378	-14.37			-0.286	-1.726			15.88	14277.5			14.88	1825210
0.856	42.06			-1.58	18.96			-1.377	-14.3			-0.285	-1.718			15.86	16823.2			14.86	1802080
0.857	41.99			-1.579	19.1			-1.376	-14.23			-0.284	-1.71			15.84	19596.4			14.84	1778540
0.858	41.93			-1.578	19.23			-1.375	-14.15			-0.283	-1.704			15.82	22223.5			14.82	1755930
0.859	41.86			-1.577	19.36			-1.374	-14.08			-0.282	-1.698			15.8	26990.1			14.8	1735260
0.86	41.8			-1.576	19.5			-1.373	-14.01			-0.281	-1.693			15.78	33407.7			14.78	1715880
0.861	41.73			-1.575	19.63			-1.372	-13.93			-0.28	-1.687			15.76	40355.1			14.76	1693830
0.862	41.66			-1.574	19.76			-1.371	-13.86			-0.279	-1.681			15.74	47961.8			14.74	1670520
0.863	41.6			-1.573	19.9			-1.37	-13.79			-0.278	-1.674			15.72	53954			14.72	1644270
0.864	41.54			-1.572	20.04			-1.369	-13.72			-0.277	-1.666			15.7	59792.4			14.7	1621180
0.865	41.49			-1.571	20.18			-1.368	-13.65			-0.276	-1.66			15.68	65568.3			14.68	1600060
0.866	41.44			-1.57	20.33			-1.367	-13.58			-0.275	-1.654			15.66	72126.3			14.66	1576040
0.867	41.38			-1.569	20.47			-1.366	-13.51			-0.274	-1.647			15.64	80295.8			14.64	1560840
0.868	41.33			-1.568	20.61			-1.365	-13.44			-0.273	-1.641			15.62	90478.8			14.62	1535810
0.869	41.27			-1.567	20.74			-1.364	-13.37			-0.272	-1.634			15.6	103570			14.6	1512550
0.87	41.22			-1.566	20.88			-1.363	-13.3			-0.271	-1.628			15.58	118316			14.58	1490070
0.871	41.17			-1.565	21.02			-1.362	-13.23			-0.27	-1.622			15.56	139995			14.56	1468080
0.872	41.11			-1.564	21.16			-1.361	-13.16			-0.269	-1.617			15.54	174394			14.54	1449970
0.873	41.06			-1.563	21.3			-1.36	-13.09			-0.268	-1.612			15.52	218905			14.52	1430690
0.874	41.01			-1.562	21.44			-1.359	-13.03			-0.267	-1.607			15.5	266619			14.5	1407430
0.875	40.97			-1.561	21.59			-1.358	-12.96			-0.266	-1.602			15.48	315584			14.48	1385490
0.876	40.92			-1.56	21.74			-1.357	-12.89			-0.265	-1.595			15.46	361340			14.46	1363520
0.877	40.87			-1.559	21.88			-1.356	-12.83			-0.264	-1.588			15.44	414333			14.44	1345280
0.878	40.82			-1.558	22.03			-1.355	-12.76			-0.263	-1.582			15.42	478945			14.42	1321810
0.879	40.79			-1.557	22.17			-1.354	-12.69			-0.262	-1.576			15.4	542785			14.4	1307020
0.88	40.75			-1.556	22.31			-1.353	-12.62			-0.261	-1.57			15.38	596248			14.38	1284850
0.881	40.71			-1.555	22.45			-1.352	-12.56			-0.26	-1.564			15.36	648944			14.36	1264180
0.882	40.66			-1.554	22.59			-1.351	-12.5			-0.259	-1.558			15.34	694664			14.34	1244840
0.883	40.6			-1.553	22.74			-1.35	-12.43			-0.258	-1.553			15.32	738473			14.32	1230640
0.884	40.55			-1.552	22.89			-1.349	-12.37			-0.257	-1.548			15.3	782292			14.3	1209870
0.885	40.5			-1.551	23.04			-1.348	-12.31			-0.256	-1.543			15.28	823535			14.28	1191020
0.886	40.45			-1.55	23.19			-1.347	-12.24			-0.255	-1.538			15.26	856828			14.26	1171950
0.887	40.4			-1.549	23.34			-1.346	-12.18			-0.254	-1.532			15.24	879161			14.24	1156040
0.888	40.36			-1.548	23.49			-1.345	-12.11			-0.253	-1.526			15.22	898109			14.22	1136120
0.889	40.31			-1.547	23.63			-1.344	-12.05			-0.252	-1.521			15.2	907978			14.2	1122940
0.89	40.27			-1.546	23.78			-1.343	-11.99			-0.251	-1.516			15.18	921656			14.18	1105760
0.891	40.23			-1.545	23.92			-1.342	-11.93			-0.25	-1.511			15.16	927077			14.16	1089250
0.892	40.2			-1.544	24.07			-1.341	-11.87			-0.249	-1.506			15.14	933772			14.14	1072540
0.893	40.16			-1.543	24.22			-1.34	-11.81			-0.248	-1.501			15.12	933086			14.12	1056470
0.894	40.12			-1.542	24.37			-1.339	-11.75			-0.247	-1.495			15.1	928415			14.1	1038650
0.895	40.09			-1.541	24.52			-1.338	-11.69			-0.246	-1.49			15.08	921494			14.08	1024730
0.896	40.05			-1.54	24.68			-1.337	-11.62			-0.245	-1.484			15.06	916427			14.06	1011070
0.897	40.02			-1.539	24.83			-1.336	-11.56			-0.244	-1.479			15.04	911513			14.04	997705
0.898	40			-1.538	24.98			-1.335	-11.5			-0.243	-1.475			15.02	905784			14.02	979422
0.899	39.97			-1.537	25.13			-1.334	-11.44			-0.242	-1.471			15	897029			14	965139
0.9	39.76			-1.536	25.29			-1.333	-11.39			-0.241	-1.467			14.98	887817			13.98	950394
0.899	39.33			-1.535	25.45			-1.332	-11.33			-0.24	-1.463			14.96	880699			13.96	940326
0.898	38.95			-1.534	25.61			-1.331	-11.27			-0.239	-1.458			14.94	872573			13.94	926001
0.897	38.62			-1.533	25.77			-1.33	-11.21			-0.238	-1.453			14.92	865382			13.92	916003
0.896	38.35			-1.532	25.92			-1.329	-11.15			-0.237	-1.446			14.9	859307			13.9	901008
0.895	38.12			-1.531	26.08			-1.328	-11.09			-0.236	-1.441			14.88	849265			13.88	888958
0.894	37.93			-1.53	26.23			-1.327	-11.04			-0.235	-1.436			14.86	841975			13.86	878108
0.893	37.74			-1.529	26.39			-1.326	-10.98			-0.234	-1.433			14.84	830834			13.84	864992
0.892	37.56			-1.528	26.54			-1.325	-10.93			-0.233	-1.429			14.82	821884			13.82	853185
0.891	37.39			-1.527	26.7			-1.324	-10.87			-0.232	-1.424			14.8	811478			13.8	844496
0.89	37.23			-1.526	26.85			-1.323	-10.82			-0.231	-1.418			14.78	806521			13.78	829880
0.889	37.07			-1.525	27			-1.322	-10.76			-0.23	-1.412			14.76	798515			13.76	819317
0.888	36.93			-1.524	27.16			-1.321	-10.71			-0.229	-1.406			14.74	788397			13.74	807782
0.887	36.79			-1.523	27.32			-1.32	-10.66			-0.228	-1.402			14.72	777469			13.72	801056
0.886	36.66			-1.522	27.48			-1.319	-10.6			-0.227	-1.398			14.7	769930			13.7	792025
0.885	36.54			-1.521	27.64			-1.318	-10.55			-0.226	-1.394			14.68	764011			13.68	783667
0.884	36.43			-1.52	27.8			-1.317	-10.5			-0.225	-1.389			14.66	756392			13.66	771430
0.883	36.32			-1.519	27.96			-1.316	-10.44			-0.224	-1.384			14.64	746382			13.64	762645
0.882	36.21			-1.518	28.12			-1.315	-10.4			-0.223	-1.38			14.62	738018			13.62	751991
0.881	36.09			-1.517	28.28			-1.314	-10.35			-0.222	-1.375			14.6	731984			13.6	743793
0.88	35.97			-1.516	28.43			-1.313	-10.3			-0.221	-1.372			14.58	722633			13.58	734499
0.879	35.87			-1.515	28.59			-1.312	-10.24			-0.22	-1.367			14.56	715835			13.56	726277
0.878	35.77			-1.514	28.75			-1.311	-10.19			-0.219	-1.363			14.54	707849			13.54	716601
0.877	35.67			-1.513	28.92			-1.31	-10.14			-0.218	-1.358			14.52	699914			13.52	709663
0.876	35.59			-1.512	29.08			-1.309	-10.09			-0.217	-1.354			14.5	692765			13.5	701054
0.875	35.5			-1.511	29.25			-1.308	-10.04			-0.216	-1.35			14.48	685495			13.48	694136
0.874	35.41			-1.51	29.41			-1.307	-9.994			-0.215	-1.346			14.46	676615			13.46	686960
0.873	35.32			-1.509	29.58			-1.306	-9.946			-0.214	-1.342			14.44	669691			13.44	679851
0.872	35.23			-1.508	29.74			-1.305	-9.899			-0.213	-1.336			14.42	663087			13.42	674215
0.871	35.15			-1.507	29.9			-1.304	-9.853			-0.212	-1.331			14.4	655423			13.4	665257
0.87	35.06			-1.506	30.06			-1.303	-9.807			-0.211	-1.326			14.38	648501			13.38	658552
0.869	34.99			-1.505	30.23			-1.302	-9.76			-0.21	-1.321			14.36	640509			13.36	652279
0.868	34.92			-1.504	30.39			-1.301	-9.712			-0.209	-1.317			14.34	634069			13.34	646349
0.867	34.85			-1.503	30.56			-1.3	-9.665			-0.208	-1.314			14.32	627908			13.32	638726
0.866	34.79			-1.502	30.73			-1.299	-9.62			-0.207	-1.31			14.3	623803			13.3	633163
0.865	34.71			-1.501	30.9			-1.298	-9.577			-0.206	-1.306			14.28	617871			13.28	624941
0.864	34.63			-1.5	31.07			-1.297	-9.534			-0.205	-1.302			14.26	607015			13.26	620988
0.863	34.54			-1.499	31.23			-1.296	-9.49			-0.204	-1.297			14.24	599785			13.24	615471
0.862	34.45			-1.498	31.4			-1.295	-9.446			-0.203	-1.293			14.22	593535			13.22	610260
0.861	34.38			-1.497	31.56			-1.294	-9.402			-0.202	-1.289			14.2	587963			13.2	604645
0.86	34.31			-1.496	31.72			-1.293	-9.359			-0.201	-1.285			14.18	583245			13.18	598356
0.859	34.25			-1.495	31.89			-1.292	-9.315			-0.2	-1.331			14.16	578047			13.16	592848
0.858	34.18			-1.494	32.05			-1.291	-9.271			-0.201	-1.401			14.14	572431			13.14	587466
0.857	34.12			-1.493	32.22			-1.29	-9.229			-0.202	-1.461			14.12	566616			13.12	582415
0.856	34.05			-1.492	32.39			-1.289	-9.188			-0.203	-1.511			14.1	560285			13.1	576570
0.855	33.98			-1.491	32.56			-1.288	-9.149			-0.204	-1.548			14.08	554960			13.08	571287
0.854	33.92			-1.49	32.73			-1.287	-9.11			-0.205	-1.578			14.06	547279			13.06	565720
0.853	33.85			-1.489	32.89			-1.286	-9.07			-0.206	-1.606			14.04	541545			13.04	561501
0.852	33.78			-1.488	33.06			-1.285	-9.028			-0.207	-1.634			14.02	535555			13.02	556260
0.851	33.72			-1.487	33.23			-1.284	-8.987			-0.208	-1.661			14	529152			13	551997
0.85	33.66			-1.486	33.39			-1.283	-8.947			-0.209	-1.685			13.98	522249			12.98	548016
0.849	33.59			-1.485	33.56			-1.282	-8.909			-0.21	-1.71			13.96	519346			12.96	543888
0.848	33.52			-1.484	33.73			-1.281	-8.871			-0.211	-1.734			13.94	514409			12.94	538691
0.847	33.45			-1.483	33.9			-1.28	-8.835			-0.212	-1.759			13.92	510074			12.92	531779
0.846	33.39			-1.482	34.07			-1.279	-8.798			-0.213	-1.783			13.9	504155			12.9	527714
0.845	33.32			-1.481	34.24			-1.278	-8.761			-0.214	-1.807			13.88	498201			12.88	524611
0.844	33.27			-1.48	34.41			-1.277	-8.724			-0.215	-1.83			13.86	491838			12.86	519895
0.843	33.21			-1.479	34.58			-1.276	-8.687			-0.216	-1.854			13.84	486808			12.84	518023
0.842	33.15			-1.478	34.75			-1.275	-8.649			-0.217	-1.878			13.82	484094			12.82	513195
0.841	33.09			-1.477	34.92			-1.274	-8.612			-0.218	-1.903			13.8	480340			12.8	509674
0.84	33.03			-1.476	35.08			-1.273	-8.577			-0.219	-1.927			13.78	474681			12.78	503598
0.839	32.96			-1.475	35.25			-1.272	-8.544			-0.22	-1.95			13.76	468480			12.76	499246
0.838	32.89			-1.474	35.42			-1.271	-8.511			-0.221	-1.973			13.74	463177			12.74	497309
0.837	32.83			-1.473	35.59			-1.27	-8.478			-0.222	-1.995			13.72	460744			12.72	489622
0.836	32.77			-1.472	35.76			-1.269	-8.444			-0.223	-2.017			13.7	455666			12.7	482994
0.835	32.72			-1.471	35.93			-1.268	-8.41			-0.224	-2.04			13.68	450075			12.68	479843
0.834	32.66			-1.47	36.1			-1.267	-8.376			-0.225	-2.062			13.66	445023			12.66	475582
0.833	32.6			-1.469	36.27			-1.266	-8.342			-0.226	-2.084			13.64	441023			12.64	474131
0.832	32.54			-1.468	36.44			-1.265	-8.309			-0.227	-2.107			13.62	436523			12.62	470245
0.831	32.48			-1.467	36.61			-1.264	-8.278			-0.228	-2.13			13.6	431322			12.6	467202
0.83	32.42			-1.466	36.77			-1.263	-8.247			-0.229	-2.154			13.58	429105			12.58	460497
0.829	32.35			-1.465	36.94			-1.262	-8.218			-0.23	-2.177			13.56	424324			12.56	456414
0.828	32.29			-1.464	37.1			-1.261	-8.189			-0.231	-2.2			13.54	419259			12.54	451998
0.827	32.23			-1.463	37.28			-1.26	-8.159			-0.232	-2.222			13.52	416095			12.52	450118
0.826	32.17			-1.462	37.45			-1.259	-8.128			-0.233	-2.244			13.5	412067			12.5	448917
0.825	32.12			-1.461	37.62			-1.258	-8.096			-0.234	-2.265			13.48	409562			12.48	445405
0.824	32.07			-1.46	37.8			-1.257	-8.066			-0.235	-2.287			13.46	406173			12.46	439328
0.823	32.01			-1.459	37.97			-1.256	-8.037			-0.236	-2.309			13.44	402097			12.44	436956
0.822	31.94			-1.458	38.13			-1.255	-8.01			-0.237	-2.333			13.42	399608			12.42	432990
0.821	31.87			-1.457	38.29			-1.254	-7.983			-0.238	-2.357			13.4	393082			12.4	431187
0.82	31.81			-1.456	38.45			-1.253	-7.957			-0.239	-2.382			13.38	391172			12.38	427699
0.819	31.76			-1.455	38.62			-1.252	-7.93			-0.24	-2.406			13.36	387887			12.36	422799
0.818	31.7			-1.454	38.78			-1.251	-7.903			-0.241	-2.429			13.34	384481			12.34	420301
0.817	31.64			-1.453	38.95			-1.25	-7.875			-0.242	-2.452			13.32	380238			12.32	417148
0.816	31.57			-1.452	39.12			-1.249	-7.847			-0.243	-2.474			13.3	375937			12.3	412946
0.815	31.49			-1.451	39.29			-1.248	-7.82			-0.244	-2.497			13.28	373270			12.28	411233
0.814	31.42			-1.45	39.46			-1.247	-7.795			-0.245	-2.521			13.26	370644			12.26	406947
0.813	31.34			-1.449	39.62			-1.246	-7.772			-0.246	-2.545			13.24	369074			12.24	403809
0.812	31.28			-1.448	39.78			-1.245	-7.749			-0.247	-2.569			13.22	363346			12.22	401344
0.811	31.22			-1.447	39.94			-1.244	-7.725			-0.248	-2.593			13.2	359505			12.2	397599
0.81	31.17			-1.446	40.1			-1.243	-7.7			-0.249	-2.617			13.18	355353			12.18	394716
0.809	31.11			-1.445	40.26			-1.242	-7.675			-0.25	-2.641			13.16	355058			12.16	392466
0.808	31.05			-1.444	40.43			-1.241	-7.651			-0.251	-2.665			13.14	350356			12.14	389877
0.807	30.97			-1.443	40.59			-1.24	-7.627			-0.252	-2.69			13.12	347925			12.12	387803
0.806	30.9			-1.442	40.75			-1.239	-7.604			-0.253	-2.715			13.1	344235			12.1	381997
0.805	30.82			-1.441	40.92			-1.238	-7.582			-0.254	-2.741			13.08	341442			12.08	380153
0.804	30.75			-1.44	41.08			-1.237	-7.561			-0.255	-2.766			13.06	338155			12.06	378277
0.803	30.68			-1.439	41.24			-1.236	-7.541			-0.256	-2.791			13.04	334526			12.04	376617
0.802	30.6			-1.438	41.4			-1.235	-7.521			-0.257	-2.816			13.02	332359			12.02	374050
0.801	30.52			-1.437	41.56			-1.234	-7.5			-0.258	-2.841			13	330030			12	370665
0.8	30.45			-1.436	41.71			-1.233	-7.478			-0.259	-2.866			12.98	327385			11.98	370208
0.799	30.38			-1.435	41.86			-1.232	-7.455			-0.26	-2.892			12.96	326367			11.96	367829
0.798	30.31			-1.434	42.01			-1.231	-7.433			-0.261	-2.919			12.94	323001			11.94	364429
0.797	30.22			-1.433	42.17			-1.23	-7.414			-0.262	-2.945			12.92	319518			11.92	363372
0.796	30.13			-1.432	42.32			-1.229	-7.397			-0.263	-2.971			12.9	316583			11.9	361419
0.795	30.04			-1.431	42.48			-1.228	-7.381			-0.264	-2.997			12.88	315241			11.88	357799
0.794	29.97			-1.43	42.63			-1.227	-7.364			-0.265	-3.023			12.86	311936			11.86	355915
0.793	29.89			-1.429	42.78			-1.226	-7.345			-0.266	-3.049			12.84	309418			11.84	355021
0.792	29.81			-1.428	42.93			-1.225	-7.326			-0.267	-3.076			12.82	305710			11.82	352428
0.791	29.72			-1.427	43.08			-1.224	-7.307			-0.268	-3.103			12.8	302834			11.8	349240
0.79	29.63			-1.426	43.22			-1.223	-7.288			-0.269	-3.131			12.78	301829			11.78	347638
0.789	29.54			-1.425	43.37			-1.222	-7.271			-0.27	-3.158			12.76	298968			11.76	348258
0.788	29.45			-1.424	43.52			-1.221	-7.255			-0.271	-3.184			12.74	296655			11.74	348103
0.787	29.35			-1.423	43.67			-1.22	-7.239			-0.272	-3.211			12.72	292423			11.72	348065
0.786	29.26			-1.422	43.81			-1.219	-7.224			-0.273	-3.237			12.7	289010			11.7	344129
0.785	29.15			-1.421	43.96			-1.218	-7.21			-0.274	-3.265			12.68	287150			11.68	341327
0.784	29.04			-1.42	44.1			-1.217	-7.195			-0.275	-3.293			12.66	285689			11.66	338943
0.783	28.93			-1.419	44.24			-1.216	-7.179			-0.276	-3.32			12.64	285762			11.64	336725
0.782	28.81			-1.418	44.38			-1.215	-7.161			-0.277	-3.348			12.62	282127			11.62	338387
0.781	28.68			-1.417	44.51			-1.214	-7.143			-0.278	-3.376			12.6	281791			11.6	337663
0.78	28.56			-1.416	44.65			-1.213	-7.128			-0.279	-3.404			12.58	278581			11.58	336673
0.779	28.45			-1.415	44.78			-1.212	-7.116			-0.28	-3.434			12.56	275494			11.56	332001
0.778	28.36			-1.414	44.92			-1.211	-7.105			-0.281	-3.463			12.54	272114			11.54	328395
0.777	28.26			-1.413	45.05			-1.21	-7.094			-0.282	-3.492			12.52	272303			11.52	329110
0.776	28.16			-1.412	45.18			-1.209	-7.08			-0.283	-3.521			12.5	269349			11.5	327383
0.775	28.04			-1.411	45.31			-1.208	-7.065			-0.284	-3.55			12.48	267244			11.48	325414
0.774	27.91			-1.41	45.44			-1.207	-7.05			-0.285	-3.579			12.46	266452			11.46	323916
0.773	27.78			-1.409	45.57			-1.206	-7.036			-0.286	-3.608			12.44	265082			11.44	323789
0.772	27.64			-1.408	45.69			-1.205	-7.024			-0.287	-3.638			12.42	261563			11.42	322309
0.771	27.49			-1.407	45.82			-1.204	-7.012			-0.288	-3.668			12.4	257236			11.4	320642
0.77	27.35			-1.406	45.94			-1.203	-7.001			-0.289	-3.698			12.38	256001			11.38	319358
0.769	27.21			-1.405	46.05			-1.202	-6.99			-0.29	-3.729			12.36	255254			11.36	318799
0.768	27.08			-1.404	46.17			-1.201	-6.98			-0.291	-3.761			12.34	252190			11.34	318285
0.767	26.95			-1.403	46.29			-1.2	-6.969			-0.292	-3.793			12.32	248560			11.32	315805
0.766	26.8			-1.402	46.41			-1.199	-6.958			-0.293	-3.824			12.3	249880			11.3	316380
0.765	26.64			-1.401	46.52			-1.198	-6.945			-0.294	-3.854			12.28	247758			11.28	315769
0.764	26.47			-1.4	46.63			-1.197	-6.932			-0.295	-3.884			12.26	246138			11.26	314131
0.763	26.29			-1.399	46.74			-1.196	-6.921			-0.296	-3.916			12.24	244445			11.24	311677
0.762	26.12			-1.398	46.85			-1.195	-6.913			-0.297	-3.949			12.22	242759			11.22	313492
0.761	25.95			-1.397	46.95			-1.194	-6.906			-0.298	-3.982			12.2	240306			11.2	311110
0.76	25.78			-1.396	47.05			-1.193	-6.898			-0.299	-4.016			12.18	237582			11.18	310860
0.759	25.61			-1.395	47.15			-1.192	-6.889			-0.3	-4.048			12.16	235929			11.16	310221
0.758	25.43			-1.394	47.24			-1.191	-6.878			-0.301	-4.079			12.14	233589			11.14	308375
0.757	25.24			-1.393	47.34			-1.19	-6.867			-0.302	-4.111			12.12	232357			11.12	308521
0.756	25.04			-1.392	47.43			-1.189	-6.858			-0.303	-4.143			12.1	229792			11.1	307711
0.755	24.81			-1.391	47.52			-1.188	-6.849			-0.304	-4.176			12.08	229057			11.08	307126
0.754	24.58			-1.39	47.61			-1.187	-6.841			-0.305	-4.213			12.06	227065			11.06	306086
0.753	24.36			-1.389	47.69			-1.186	-6.834			-0.306	-4.25			12.04	224893			11.04	307345
0.752	24.15			-1.388	47.77			-1.185	-6.827			-0.307	-4.286			12.02	222365			11.02	304937
0.751	23.95			-1.387	47.85			-1.184	-6.82			-0.308	-4.321			12	221343			11	304860
0.75	23.74			-1.386	47.93			-1.183	-6.813			-0.309	-4.356			11.98	219362			10.98	302541
0.749	23.52			-1.385	48			-1.182	-6.805			-0.31	-4.391			11.96	218945			10.96	303187
0.748	23.27			-1.384	48.07			-1.181	-6.796			-0.311	-4.427			11.94	215991			10.94	302192
0.747	23			-1.383	48.13			-1.18	-6.787			-0.312	-4.464			11.92	214900			10.92	303253
0.746	22.74			-1.382	48.19			-1.179	-6.779			-0.313	-4.499			11.9	214292			10.9	302388
0.745	22.48			-1.381	48.25			-1.178	-6.774			-0.314	-4.532			11.88	212116			10.88	300631
0.744	22.21			-1.38	48.31			-1.177	-6.769			-0.315	-4.566			11.86	210080			10.86	301351
0.743	21.94			-1.379	48.36			-1.176	-6.764			-0.316	-4.602			11.84	209824			10.84	300894
0.742	21.66			-1.378	48.41			-1.175	-6.758			-0.317	-4.639			11.82	207647			10.82	301683
0.741	21.35			-1.377	48.45			-1.174	-6.751			-0.318	-4.677			11.8	206154			10.8	300666
0.74	21.04			-1.376	48.49			-1.173	-6.742			-0.319	-4.716			11.78	204410			10.78	299758
0.739	20.74			-1.375	48.52			-1.172	-6.735			-0.32	-4.755			11.76	203865			10.76	297967
0.738	20.43			-1.374	48.56			-1.171	-6.729			-0.321	-4.794			11.74	204314			10.74	297578
0.737	20.11			-1.373	48.59			-1.17	-6.724			-0.322	-4.833			11.72	202669			10.72	297342
0.736	19.81			-1.372	48.62			-1.169	-6.721			-0.323	-4.872			11.7	200906			10.7	298417
0.735	19.48			-1.371	48.65			-1.168	-6.717			-0.324	-4.91			11.68	197787			10.68	297648
0.734	19.14			-1.37	48.67			-1.167	-6.712			-0.325	-4.949			11.66	196332			10.66	298675
0.733	18.79			-1.369	48.68			-1.166	-6.707			-0.326	-4.988			11.64	195381			10.64	296254
0.732	18.44			-1.368	48.68			-1.165	-6.7			-0.327	-5.028			11.62	196131			10.62	295103
0.731	18.07			-1.367	48.68			-1.164	-6.694			-0.328	-5.068			11.6	193684			10.6	296281
0.73	17.68			-1.366	48.68			-1.163	-6.688			-0.329	-5.109			11.58	193232			10.58	294564
0.729	17.26			-1.365	48.67			-1.162	-6.683			-0.33	-5.15			11.56	190043			10.56	295851
0.728	16.79			-1.364	48.66			-1.161	-6.679			-0.331	-5.192			11.54	188752			10.54	295843
0.727	16.33			-1.363	48.65			-1.16	-6.676			-0.332	-5.233			11.52	186642			10.52	295588
0.726	15.91			-1.362	48.63			-1.159	-6.673			-0.333	-5.274			11.5	184932			10.5	296040
0.725	15.53			-1.361	48.61			-1.158	-6.67			-0.334	-5.316			11.48	183936			10.48	295907
0.724	15.17			-1.36	48.58			-1.157	-6.665			-0.335	-5.359			11.46	183501			10.46	295424
0.723	14.78			-1.359	48.54			-1.156	-6.658			-0.336	-5.402			11.44	182411			10.44	294860
0.722	14.34			-1.358	48.5			-1.155	-6.652			-0.337	-5.445			11.42	180920			10.42	295548
0.721	13.86			-1.357	48.45			-1.154	-6.647			-0.338	-5.489			11.4	179739			10.4	294948
0.72	13.38			-1.356	48.4			-1.153	-6.644			-0.339	-5.532			11.38	178293			10.38	294944
0.719	12.92			-1.355	48.34			-1.152	-6.642			-0.34	-5.574			11.36	177276			10.36	295749
0.718	12.48			-1.354	48.27			-1.151	-6.64			-0.341	-5.617			11.34	176055			10.34	295856
0.717	12.02			-1.353	48.21			-1.15	-6.637			-0.342	-5.662			11.32	175238			10.32	295682
0.716	11.51			-1.352	48.13			-1.149	-6.634			-0.343	-5.708			11.3	174295			10.3	294496
0.715	10.99			-1.351	48.05			-1.148	-6.629			-0.344	-5.755			11.28	172519			10.28	295035
0.714	10.45			-1.35	47.97			-1.147	-6.624			-0.345	-5.803			11.26	171345			10.26	294359
0.713	9.901			-1.349	47.87			-1.146	-6.619			-0.346	-5.85			11.24	169926			10.24	295712
0.712	9.348			-1.348	47.76			-1.145	-6.615			-0.347	-5.896			11.22	168118			10.22	294132
0.711	8.781			-1.347	47.65			-1.144	-6.613			-0.348	-5.943			11.2	166897			10.2	294728
0.71	8.213			-1.346	47.53			-1.143	-6.612			-0.349	-5.99			11.18	165903			10.18	292861
0.709	7.668			-1.345	47.4			-1.142	-6.611			-0.35	-6.038			11.16	165532			10.16	292371
0.708	7.141			-1.344	47.27			-1.141	-6.608			-0.351	-6.087			11.14	164089			10.14	292678
0.707	6.612			-1.343	47.14			-1.14	-6.604			-0.352	-6.136			11.12	162718			10.12	293523
0.706	6.052			-1.342	46.99			-1.139	-6.599			-0.353	-6.188			11.1	161876			10.1	294842
0.705	5.452			-1.341	46.84			-1.138	-6.594			-0.354	-6.242			11.08	161149			10.08	293696
0.704	4.823			-1.34	46.68			-1.137	-6.59			-0.355	-6.295			11.06	160569			10.06	293759
0.703	4.197			-1.339	46.51			-1.136	-6.588			-0.356	-6.347			11.04	158867			10.04	293432
0.702	3.575			-1.338	46.33			-1.135	-6.586			-0.357	-6.398			11.02	158511			10.02	292378
0.701	2.965			-1.337	46.14			-1.134	-6.585			-0.358	-6.448			11	157427			10	292644
0.7	2.362			-1.336	45.93			-1.133	-6.583			-0.359	-6.499			10.98	155701			9.98	294628
0.699	1.758			-1.335	45.73			-1.132	-6.58			-0.36	-6.552			10.96	153243			9.96	293295
0.698	1.138			-1.334	45.51			-1.131	-6.576			-0.361	-6.606			10.94	154401			9.94	292343
0.697	0.5079			-1.333	45.29			-1.13	-6.572			-0.362	-6.661			10.92	153602			9.92	293830
0.696	-0.1419			-1.332	45.07			-1.129	-6.567			-0.363	-6.717			10.9	151980			9.9	291846
0.695	-0.7982			-1.331	44.84			-1.128	-6.563			-0.364	-6.773			10.88	150307			9.88	290890
0.694	-1.452			-1.33	44.6			-1.127	-6.56			-0.365	-6.829			10.86	150664			9.86	293067
0.693	-2.122			-1.329	44.34			-1.126	-6.559			-0.366	-6.885			10.84	149203			9.84	292303
0.692	-2.826			-1.328	44.07			-1.125	-6.557			-0.367	-6.943			10.82	148292			9.82	292433
0.691	-3.556			-1.327	43.79			-1.124	-6.556			-0.368	-7.002			10.8	146605			9.8	293348
0.69	-4.279			-1.326	43.49			-1.123	-6.553			-0.369	-7.061			10.78	145020			9.78	293683
0.689	-4.971			-1.325	43.19			-1.122	-6.549			-0.37	-7.121			10.76	144512			9.76	294240
0.688	-5.625			-1.324	42.88			-1.121	-6.544			-0.371	-7.179			10.74	142944			9.74	294459
0.687	-6.269			-1.323	42.56			-1.12	-6.541			-0.372	-7.238			10.72	142650			9.72	295515
0.686	-6.93			-1.322	42.23			-1.119	-6.538			-0.373	-7.299			10.7	141844			9.7	296075
0.685	-7.604			-1.321	41.89			-1.118	-6.536			-0.374	-7.361			10.68	141677			9.68	298233
0.684	-8.285			-1.32	41.55			-1.117	-6.535			-0.375	-7.424			10.66	140218			9.66	296987
0.683	-8.978			-1.319	41.19			-1.116	-6.533			-0.376	-7.488			10.64	139001			9.64	298874
0.682	-9.661			-1.318	40.81			-1.115	-6.53			-0.377	-7.551			10.62	138877			9.62	299859
0.681	-10.35			-1.317	40.43			-1.114	-6.527			-0.378	-7.614			10.6	137628			9.6	300846
0.68	-11.02			-1.316	40.04			-1.113	-6.523			-0.379	-7.678			10.58	136495			9.58	300977
0.679	-11.67			-1.315	39.64			-1.112	-6.519			-0.38	-7.743			10.56	135856			9.56	302637
0.678	-12.33			-1.314	39.23			-1.111	-6.515			-0.381	-7.808			10.54	135065			9.54	304042
0.677	-13.03			-1.313	38.81			-1.11	-6.513			-0.382	-7.875			10.52	134905			9.52	304825
0.676	-13.74			-1.312	38.38			-1.109	-6.511			-0.383	-7.943			10.5	133505			9.5	308230
0.675	-14.47			-1.311	37.95			-1.108	-6.51			-0.384	-8.012			10.48	133028			9.48	307665
0.674	-15.16			-1.31	37.51			-1.107	-6.508			-0.385	-8.083			10.46	132181			9.46	306156
0.673	-15.8			-1.309	37.06			-1.106	-6.504			-0.386	-8.155			10.44	131227			9.44	307847
0.672	-16.41			-1.308	36.61			-1.105	-6.5			-0.387	-8.227			10.42	129468			9.42	309532
0.671	-17.02			-1.307	36.15			-1.104	-6.496			-0.388	-8.301			10.4	128284			9.4	311757
0.67	-17.66			-1.306	35.68			-1.103	-6.492			-0.389	-8.374			10.38	127316			9.38	313541
0.669	-18.31			-1.305	35.22			-1.102	-6.489			-0.39	-8.448			10.36	127819			9.36	313626
0.668	-18.98			-1.304	34.74			-1.101	-6.486			-0.391	-8.523			10.34	125879			9.34	314231
0.667	-19.64			-1.303	34.27			-1.1	-6.484			-0.392	-8.598			10.32	126605			9.32	315943
0.666	-20.24			-1.302	33.8			-1.099	-6.482			-0.393	-8.673			10.3	125715			9.3	317253
0.665	-20.8			-1.301	33.33			-1.098	-6.479			-0.394	-8.749			10.28	124267			9.28	317883
0.664	-21.35			-1.3	32.86			-1.097	-6.476			-0.395	-8.826			10.26	123189			9.26	319350
0.663	-21.88			-1.299	32.39			-1.096	-6.472			-0.396	-8.905			10.24	123049			9.24	320589
0.662	-22.39			-1.298	31.92			-1.095	-6.467			-0.397	-8.985			10.22	123016			9.22	323079
0.661	-22.88			-1.297	31.46			-1.094	-6.463			-0.398	-9.065			10.2	121945			9.2	322114
0.66	-23.33			-1.296	31			-1.093	-6.46			-0.399	-9.147			10.18	121021			9.18	324322
0.659	-23.75			-1.295	30.54			-1.092	-6.457			-0.4	-9.229			10.16	120284			9.16	325006
0.658	-24.22			-1.294	30.1			-1.091	-6.455			-0.401	-9.314			10.14	119232			9.14	326645
0.657	-24.72			-1.293	29.66			-1.09	-6.452			-0.402	-9.398			10.12	118271			9.12	327415
0.656	-25.22			-1.292	29.22			-1.089	-6.449			-0.403	-9.483			10.1	118120			9.1	327486
0.655	-25.68			-1.291	28.8			-1.088	-6.445			-0.404	-9.567			10.08	116671			9.08	327004
0.654	-26.09			-1.29	28.38			-1.087	-6.44			-0.405	-9.653			10.06	115671			9.06	329116
0.653	-26.43			-1.289	27.98			-1.086	-6.435			-0.406	-9.74			10.04	115010			9.04	329921
0.652	-26.75			-1.288	27.58			-1.085	-6.431			-0.407	-9.828			10.02	114232			9.02	331111
0.651	-27.09			-1.287	27.18			-1.084	-6.427			-0.408	-9.916			10	113643			9	333038
0.65	-27.43			-1.286	26.8			-1.083	-6.423			-0.409	-10			9.98	112910			8.98	332089
0.649	-27.76			-1.285	26.42			-1.082	-6.42			-0.41	-10.1			9.96	112775			8.96	332045
0.648	-28.05			-1.284	26.06			-1.081	-6.417			-0.411	-10.19			9.94	112285			8.94	330782
0.647	-28.29			-1.283	25.71			-1.08	-6.414			-0.412	-10.29			9.92	111456			8.92	334079
0.646	-28.52			-1.282	25.37			-1.079	-6.41			-0.413	-10.38			9.9	110058			8.9	335314
0.645	-28.77			-1.281	25.04			-1.078	-6.406			-0.414	-10.48			9.88	110149			8.88	335685
0.644	-29.05			-1.28	24.72			-1.077	-6.401			-0.415	-10.58			9.86	109045			8.86	333768
0.643	-29.31			-1.279	24.41			-1.076	-6.396			-0.416	-10.67			9.84	109198			8.84	331549
0.642	-29.53			-1.278	24.1			-1.075	-6.391			-0.417	-10.77			9.82	108330			8.82	331817
0.641	-29.72			-1.277	23.81			-1.074	-6.387			-0.418	-10.87			9.8	107857			8.8	333914
0.64	-29.92			-1.276	23.52			-1.073	-6.383			-0.419	-10.97			9.78	107645			8.78	335218
0.639	-30.17			-1.275	23.25			-1.072	-6.379			-0.42	-11.07			9.76	107540			8.76	335772
0.638	-30.46			-1.274	22.98			-1.071	-6.375			-0.421	-11.18			9.74	106167			8.74	333863
0.637	-30.71			-1.273	22.72			-1.07	-6.371			-0.422	-11.28			9.72	106132			8.72	334594
0.636	-30.87			-1.272	22.47			-1.069	-6.366			-0.423	-11.39			9.7	105175			8.7	333813
0.635	-30.94			-1.271	22.22			-1.068	-6.36			-0.424	-11.49			9.68	105102			8.68	332976
0.634	-30.97			-1.27	21.98			-1.067	-6.355			-0.425	-11.6			9.66	104624			8.66	333997
0.633	-31.01			-1.269	21.75			-1.066	-6.349			-0.426	-11.7			9.64	103868			8.64	333337
0.632	-31.09			-1.268	21.52			-1.065	-6.344			-0.427	-11.81			9.62	103619			8.62	333064
0.631	-31.18			-1.267	21.3			-1.064	-6.34			-0.428	-11.91			9.6	103817			8.6	333037
0.63	-31.27			-1.266	21.08			-1.063	-6.336			-0.429	-12.03			9.58	103266			8.58	332365
0.629	-31.35			-1.265	20.87			-1.062	-6.331			-0.43	-12.14			9.56	101875			8.56	332418
0.628	-31.39			-1.264	20.67			-1.061	-6.325			-0.431	-12.26			9.54	101251			8.54	333181
0.627	-31.39			-1.263	20.47			-1.06	-6.319			-0.432	-12.37			9.52	101153			8.52	334310
0.626	-31.36			-1.262	20.27			-1.059	-6.313			-0.433	-12.49			9.5	100936			8.5	331890
0.625	-31.31			-1.261	20.08			-1.058	-6.308			-0.434	-12.61			9.48	100695			8.48	330753
0.624	-31.26			-1.26	19.89			-1.057	-6.303			-0.435	-12.73			9.46	99836.1			8.46	331028
0.623	-31.22			-1.259	19.7			-1.056	-6.298			-0.436	-12.85			9.44	99225.2			8.44	330582
0.622	-31.18			-1.258	19.52			-1.055	-6.293			-0.437	-12.97			9.42	99003			8.42	330818
0.621	-31.15			-1.257	19.34			-1.054	-6.287			-0.438	-13.09			9.4	98620.2			8.4	330280
0.62	-31.13			-1.256	19.17			-1.053	-6.282			-0.439	-13.21			9.38	98763.1			8.38	328071
0.619	-31.12			-1.255	18.99			-1.052	-6.276			-0.44	-13.33			9.36	97840.3			8.36	328767
0.618	-31.12			-1.254	18.82			-1.051	-6.27			-0.441	-13.45			9.34	98073.9			8.34	328650
0.617	-31.07			-1.253	18.66			-1.05	-6.263			-0.442	-13.57			9.32	97303.6			8.32	326848
0.616	-30.98			-1.252	18.5			-1.049	-6.256			-0.443	-13.69			9.3	96071.2			8.3	324780
0.615	-30.84			-1.251	18.34			-1.048	-6.25			-0.444	-13.81			9.28	96704.3			8.28	326051
0.614	-30.67			-1.25	18.18			-1.047	-6.244			-0.445	-13.93			9.26	97078.4			8.26	324699
0.613	-30.49			-1.249	18.02			-1.046	-6.238			-0.446	-14.06			9.24	96760.1			8.24	324021
0.612	-30.33			-1.248	17.87			-1.045	-6.232			-0.447	-14.19			9.22	95663.6			8.22	322791
0.611	-30.18			-1.247	17.71			-1.044	-6.225			-0.448	-14.33			9.2	95227.3			8.2	322294
0.61	-30.04			-1.246	17.56			-1.043	-6.218			-0.449	-14.46			9.18	94782.1			8.18	321875
0.609	-29.87			-1.245	17.42			-1.042	-6.212			-0.45	-14.59			9.16	95386.7			8.16	321420
0.608	-29.68			-1.244	17.27			-1.041	-6.205			-0.451	-14.72			9.14	95208.4			8.14	321479
0.607	-29.49			-1.243	17.13			-1.04	-6.198			-0.452	-14.85			9.12	95542.6			8.12	321339
0.606	-29.31			-1.242	16.99			-1.039	-6.191			-0.453	-14.98			9.1	94503.5			8.1	318399
0.605	-29.16			-1.241	16.85			-1.038	-6.185			-0.454	-15.12			9.08	93438.4			8.08	317250
0.604	-29.03			-1.24	16.71			-1.037	-6.178			-0.455	-15.26			9.06	94282.1			8.06	317110
0.603	-28.89			-1.239	16.58			-1.036	-6.172			-0.456	-15.39			9.04	94206.3			8.04	318172
0.602	-28.71			-1.238	16.45			-1.035	-6.164			-0.457	-15.53			9.02	93531.2			8.02	317262
0.601	-28.5			-1.237	16.31			-1.034	-6.157			-0.458	-15.67			9	93186.4			8	315246
0.6	-28.26			-1.236	16.18			-1.033	-6.149			-0.459	-15.81			8.98	93086.1			7.98	314365
0.599	-28.03			-1.235	16.06			-1.032	-6.142			-0.46	-15.96			8.96	92591.5			7.96	312771
0.598	-27.82			-1.234	15.93			-1.031	-6.135			-0.461	-16.1			8.94	92447.4			7.94	312932
0.597	-27.66			-1.233	15.81			-1.03	-6.128			-0.462	-16.25			8.92	93099.3			7.92	311482
0.596	-27.51			-1.232	15.68			-1.029	-6.12			-0.463	-16.39			8.9	92549.1			7.9	311152
0.595	-27.35			-1.231	15.56			-1.028	-6.113			-0.464	-16.54			8.88	91937.1			7.88	309625
0.594	-27.15			-1.23	15.45			-1.027	-6.105			-0.465	-16.69			8.86	91651.1			7.86	308629
0.593	-26.9			-1.229	15.33			-1.026	-6.096			-0.466	-16.84			8.84	91813			7.84	307960
0.592	-26.64			-1.228	15.21			-1.025	-6.088			-0.467	-16.98			8.82	91548.3			7.82	305779
0.591	-26.4			-1.227	15.1			-1.024	-6.08			-0.468	-17.13			8.8	91209.2			7.8	304437
0.59	-26.2			-1.226	14.99			-1.023	-6.073			-0.469	-17.26			8.78	91616.4			7.78	303969
0.589	-26.03			-1.225	14.88			-1.022	-6.066			-0.47	-17.4			8.76	91360.9			7.76	302519
0.588	-25.87			-1.224	14.77			-1.021	-6.058			-0.471	-17.55			8.74	90218.2			7.74	301027
0.587	-25.7			-1.223	14.67			-1.02	-6.049			-0.472	-17.7			8.72	89602.9			7.72	300220
0.586	-25.51			-1.222	14.57			-1.019	-6.04			-0.473	-17.85			8.7	89485.3			7.7	297951
0.585	-25.31			-1.221	14.46			-1.018	-6.031			-0.474	-18			8.68	90266.8			7.68	297776
0.584	-25.1			-1.22	14.37			-1.017	-6.023			-0.475	-18.15			8.66	89729.5			7.66	295922
0.583	-24.91			-1.219	14.27			-1.016	-6.014			-0.476	-18.29			8.64	90264.9			7.64	295742
0.582	-24.72			-1.218	14.17			-1.015	-6.006			-0.477	-18.43			8.62	89226			7.62	293883
0.581	-24.54			-1.217	14.08			-1.014	-5.997			-0.478	-18.57			8.6	89302.9			7.6	292650
0.58	-24.36			-1.216	13.99			-1.013	-5.988			-0.479	-18.71			8.58	89001			7.58	291237
0.579	-24.18			-1.215	13.9			-1.012	-5.979			-0.48	-18.85			8.56	89171.8			7.56	289854
0.578	-23.97			-1.214	13.81			-1.011	-5.97			-0.481	-18.99			8.54	88008.1			7.54	287424
0.577	-23.76			-1.213	13.72			-1.01	-5.961			-0.482	-19.12			8.52	88483.1			7.52	287002
0.576	-23.54			-1.212	13.64			-1.009	-5.951			-0.483	-19.26			8.5	87894.1			7.5	285258
0.575	-23.35			-1.211	13.56			-1.008	-5.941			-0.484	-19.39			8.48	87844.1			7.48	284418
0.574	-23.18			-1.21	13.48			-1.007	-5.931			-0.485	-19.52			8.46	88239.5			7.46	282070
0.573	-23.03			-1.209	13.41			-1.006	-5.922			-0.486	-19.65			8.44	88178.5			7.44	281405
0.572	-22.88			-1.208	13.33			-1.005	-5.914			-0.487	-19.79			8.42	87250.8			7.42	280998
0.571	-22.7			-1.207	13.25			-1.004	-5.905			-0.488	-19.92			8.4	86979.3			7.4	278776
0.57	-22.5			-1.206	13.18			-1.003	-5.895			-0.489	-20.05			8.38	86350.4			7.38	279468
0.569	-22.29			-1.205	13.11			-1.002	-5.884			-0.49	-20.17			8.36	86230.7			7.36	276571
0.568	-22.09			-1.204	13.05			-1.001	-5.873			-0.491	-20.29			8.34	85504.1			7.34	273984
0.567	-21.9			-1.203	12.98			-1	-5.893			-0.492	-20.41			8.32	85240.9			7.32	272802
0.566	-21.73			-1.202	12.92			-1.001	-5.968			-0.493	-20.52			8.3	84772.9			7.3	272004
0.565	-21.58			-1.201	12.86			-1.002	-6.037			-0.494	-20.63			8.28	85044.3			7.28	270811
0.564	-21.43			-1.2	12.8			-1.003	-6.1			-0.495	-20.74			8.26	85377.3			7.26	268404
0.563	-21.26			-1.199	12.75			-1.004	-6.155			-0.496	-20.85			8.24	85066.3			7.24	268189
0.562	-21.08			-1.198	12.69			-1.005	-6.206			-0.497	-20.96			8.22	84655.5			7.22	266491
0.561	-20.89			-1.197	12.64			-1.006	-6.255			-0.498	-21.06			8.2	83638.2			7.2	263095
0.56	-20.7			-1.196	12.59			-1.007	-6.303			-0.499	-21.15			8.18	83195.1			7.18	261290
0.559	-20.52			-1.195	12.54			-1.008	-6.349			-0.5	-21.23			8.16	83134.7			7.16	260926
0.558	-20.36			-1.194	12.49			-1.009	-6.394			-0.501	-21.31			8.14	83024.3			7.14	260183
0.557	-20.21			-1.193	12.45			-1.01	-6.439			-0.502	-21.39			8.12	82863.2			7.12	258179
0.556	-20.06			-1.192	12.41			-1.011	-6.483			-0.503	-21.47			8.1	82406.1			7.1	256065
0.555	-19.9			-1.191	12.37			-1.012	-6.527			-0.504	-21.55			8.08	82284.6			7.08	254476
0.554	-19.75			-1.19	12.34			-1.013	-6.571			-0.505	-21.63			8.06	81975.9			7.06	252117
0.553	-19.6			-1.189	12.3			-1.014	-6.613			-0.506	-21.7			8.04	81585.5			7.04	251272
0.552	-19.46			-1.188	12.27			-1.015	-6.654			-0.507	-21.75			8.02	81461.4			7.02	249022
0.551	-19.32			-1.187	12.24			-1.016	-6.695			-0.508	-21.8			8	81325.4			7	247556
0.55	-19.18			-1.186	12.22			-1.017	-6.735			-0.509	-21.85			7.98	80865			6.98	246726
0.549	-19.04			-1.185	12.19			-1.018	-6.776			-0.51	-21.89			7.96	81353.2			6.96	246363
0.548	-18.91			-1.184	12.17			-1.019	-6.817			-0.511	-21.94			7.94	81020			6.94	242916
0.547	-18.77			-1.183	12.15			-1.02	-6.858			-0.512	-21.99			7.92	80130.3			6.92	241298
0.546	-18.64			-1.182	12.14			-1.021	-6.898			-0.513	-22.03			7.9	79172.3			6.9	241343
0.545	-18.5			-1.181	12.13			-1.022	-6.938			-0.514	-22.06			7.88	79481.9			6.88	238952
0.544	-18.35			-1.18	12.12			-1.023	-6.977			-0.515	-22.09			7.86	78906.3			6.86	238678
0.543	-18.2			-1.179	12.11			-1.024	-7.016			-0.516	-22.11			7.84	79200.9			6.84	235882
0.542	-18.06			-1.178	12.11			-1.025	-7.055			-0.517	-22.13			7.82	78427			6.82	232845
0.541	-17.94			-1.177	12.11			-1.026	-7.094			-0.518	-22.15			7.8	78841.2			6.8	232644
0.54	-17.82			-1.176	12.11			-1.027	-7.132			-0.519	-22.16			7.78	78147.5			6.78	230322
0.539	-17.71			-1.175	12.12			-1.028	-7.172			-0.52	-22.17			7.76	77858.4			6.76	229052
0.538	-17.59			-1.174	12.12			-1.029	-7.211			-0.521	-22.17			7.74	77954.9			6.74	227484
0.537	-17.47			-1.173	12.14			-1.03	-7.25			-0.522	-22.17			7.72	77705.9			6.72	226891
0.536	-17.35			-1.172	12.16			-1.031	-7.288			-0.523	-22.16			7.7	77088.7			6.7	225080
0.535	-17.23			-1.171	12.18			-1.032	-7.325			-0.524	-22.15			7.68	77072.9			6.68	222912
0.534	-17.1			-1.17	12.2			-1.033	-7.363			-0.525	-22.14			7.66	76946.4			6.66	222178
0.533	-16.97			-1.169	12.22			-1.034	-7.4			-0.526	-22.12			7.64	76367.8			6.64	220543
0.532	-16.85			-1.168	12.25			-1.035	-7.437			-0.527	-22.1			7.62	76339.9			6.62	218867
0.531	-16.73			-1.167	12.28			-1.036	-7.475			-0.528	-22.08			7.6	76002.5			6.6	216421
0.53	-16.63			-1.166	12.32			-1.037	-7.513			-0.529	-22.04			7.58	75976.7			6.58	214654
0.529	-16.53			-1.165	12.36			-1.038	-7.551			-0.53	-22			7.56	75273.1			6.56	213677
0.528	-16.43			-1.164	12.4			-1.039	-7.588			-0.531	-21.96			7.54	74964.2			6.54	212554
0.527	-16.32			-1.163	12.45			-1.04	-7.625			-0.532	-21.91			7.52	74774.3			6.52	211272
0.526	-16.21			-1.162	12.51			-1.041	-7.66			-0.533	-21.86			7.5	74661.7			6.5	210057
0.525	-16.1			-1.161	12.57			-1.042	-7.697			-0.534	-21.82			7.48	74266			6.48	207992
0.524	-16			-1.16	12.63			-1.043	-7.733			-0.535	-21.77			7.46	74243.6			6.46	204988
0.523	-15.89			-1.159	12.69			-1.044	-7.771			-0.536	-21.73			7.44	74804.9			6.44	203388
0.522	-15.79			-1.158	12.76			-1.045	-7.809			-0.537	-21.68			7.42	73805.5			6.42	203629
0.521	-15.68			-1.157	12.83			-1.046	-7.846			-0.538	-21.63			7.4	73252.9			6.4	201388
0.52	-15.59			-1.156	12.9			-1.047	-7.882			-0.539	-21.58			7.38	73163.3			6.38	200072
0.519	-15.51			-1.155	12.98			-1.048	-7.918			-0.54	-21.52			7.36	73318.3			6.36	198722
0.518	-15.43			-1.154	13.06			-1.049	-7.954			-0.541	-21.45			7.34	72905			6.34	196444
0.517	-15.33			-1.153	13.15			-1.05	-7.99			-0.542	-21.38			7.32	73075.1			6.32	195564
0.516	-15.24			-1.152	13.24			-1.051	-8.026			-0.543	-21.31			7.3	72734.9			6.3	194129
0.515	-15.13			-1.151	13.33			-1.052	-8.062			-0.544	-21.25			7.28	72685.9			6.28	193334
0.514	-15.04			-1.15	13.43			-1.053	-8.098			-0.545	-21.18			7.26	73068.2			6.26	192340
0.513	-14.95			-1.149	13.53			-1.054	-8.134			-0.546	-21.11			7.24	72078.7			6.24	190581
0.512	-14.86			-1.148	13.64			-1.055	-8.171			-0.547	-21.04			7.22	71879.3			6.22	189736
0.511	-14.77			-1.147	13.75			-1.056	-8.208			-0.548	-20.97			7.2	72074.9			6.2	188858
0.51	-14.68			-1.146	13.86			-1.057	-8.243			-0.549	-20.9			7.18	71127.7			6.18	186780
0.509	-14.59			-1.145	13.97			-1.058	-8.278			-0.55	-20.83			7.16	71244.9			6.16	186250
0.508	-14.5			-1.144	14.08			-1.059	-8.313			-0.551	-20.76			7.14	71061.7			6.14	185048
0.507	-14.42			-1.143	14.21			-1.06	-8.348			-0.552	-20.68			7.12	70620.7			6.12	184139
0.506	-14.34			-1.142	14.33			-1.061	-8.385			-0.553	-20.61			7.1	71232.4			6.1	182347
0.505	-14.25			-1.141	14.46			-1.062	-8.421			-0.554	-20.53			7.08	70734.2			6.08	181867
0.504	-14.17			-1.14	14.59			-1.063	-8.457			-0.555	-20.45			7.06	70658.3			6.06	179944
0.503	-14.08			-1.139	14.72			-1.064	-8.492			-0.556	-20.38			7.04	69536.4			6.04	178763
0.502	-13.99			-1.138	14.86			-1.065	-8.527			-0.557	-20.3			7.02	70408.8			6.02	177343
0.501	-13.9			-1.137	14.99			-1.066	-8.563			-0.558	-20.22			7	70361.4			6	176542
0.5	-13.82			-1.136	15.13			-1.067	-8.598			-0.559	-20.14			6.98	69830.9			5.98	175181
0.499	-13.75			-1.135	15.27			-1.068	-8.633			-0.56	-20.05			6.96	69754.6			5.96	175173
0.498	-13.68			-1.134	15.41			-1.069	-8.668			-0.561	-19.97			6.94	69633.8			5.94	174367
0.497	-13.62			-1.133	15.56			-1.07	-8.703			-0.562	-19.88			6.92	68792.4			5.92	171997
0.496	-13.55			-1.132	15.7			-1.071	-8.739			-0.563	-19.8			6.9	69603.4			5.9	171309
0.495	-13.48			-1.131	15.85			-1.072	-8.775			-0.564	-19.73			6.88	69088.6			5.88	170369
0.494	-13.41			-1.13	16			-1.073	-8.811			-0.565	-19.65			6.86	69219.1			5.86	168241
0.493	-13.35			-1.129	16.15			-1.074	-8.845			-0.566	-19.57			6.84	68793.5			5.84	167311
0.492	-13.29			-1.128	16.3			-1.075	-8.88			-0.567	-19.49			6.82	68829.5			5.82	166006
0.491	-13.22			-1.127	16.46			-1.076	-8.914			-0.568	-19.41			6.8	68666.3			5.8	165293
0.49	-13.14			-1.126	16.61			-1.077	-8.949			-0.569	-19.33			6.78	68490			5.78	164680
0.489	-13.07			-1.125	16.77			-1.078	-8.985			-0.57	-19.25			6.76	68881.1			5.76	164072
0.488	-12.99			-1.124	16.93			-1.079	-9.021			-0.571	-19.16			6.74	67928.3			5.74	162651
0.487	-12.93			-1.123	17.09			-1.08	-9.057			-0.572	-19.08			6.72	68104.3			5.72	161522
0.486	-12.87			-1.122	17.24			-1.081	-9.092			-0.573	-19.01			6.7	67740			5.7	159323
0.485	-12.82			-1.121	17.4			-1.082	-9.127			-0.574	-18.93			6.68	68609.1			5.68	159213
0.484	-12.76			-1.12	17.56			-1.083	-9.162			-0.575	-18.85			6.66	68474.2			5.66	157798
0.483	-12.69			-1.119	17.72			-1.084	-9.196			-0.576	-18.77			6.64	68152.1			5.64	157082
0.482	-12.63			-1.118	17.88			-1.085	-9.231			-0.577	-18.69			6.62	68200.2			5.62	155270
0.481	-12.57			-1.117	18.04			-1.086	-9.266			-0.578	-18.62			6.6	68421.1			5.6	153246
0.48	-12.52			-1.116	18.19			-1.087	-9.301			-0.579	-18.54			6.58	67874.1			5.58	151917
0.479	-12.46			-1.115	18.35			-1.088	-9.337			-0.58	-18.47			6.56	67355.4			5.56	150342
0.478	-12.4			-1.114	18.51			-1.089	-9.373			-0.581	-18.39			6.54	68021.7			5.54	149818
0.477	-12.33			-1.113	18.68			-1.09	-9.408			-0.582	-18.32			6.52	68011.2			5.52	146034
0.476	-12.27			-1.112	18.84			-1.091	-9.443			-0.583	-18.24			6.5	67740.2			5.5	145582
0.475	-12.22			-1.111	19			-1.092	-9.478			-0.584	-18.18			6.48	67900.1			5.48	143245
0.474	-12.17			-1.11	19.16			-1.093	-9.513			-0.585	-18.11			6.46	67905.7			5.46	141989
0.473	-12.13			-1.109	19.32			-1.094	-9.548			-0.586	-18.04			6.44	67834			5.44	139691
0.472	-12.08			-1.108	19.48			-1.095	-9.583			-0.587	-17.97			6.42	67531.3			5.42	139023
0.471	-12.02			-1.107	19.64			-1.096	-9.618			-0.588	-17.9			6.4	67858.1			5.4	136514
0.47	-11.96			-1.106	19.8			-1.097	-9.654			-0.589	-17.84			6.38	67984.7			5.38	134506
0.469	-11.91			-1.105	19.96			-1.098	-9.69			-0.59	-17.77			6.36	68028.3			5.36	131764
0.468	-11.86			-1.104	20.12			-1.099	-9.725			-0.591	-17.71			6.34	67635.1			5.34	130805
0.467	-11.82			-1.103	20.28			-1.1	-9.76			-0.592	-17.64			6.32	68238.4			5.32	128320
0.466	-11.77			-1.102	20.44			-1.101	-9.794			-0.593	-17.57			6.3	67494.3			5.3	125945
0.465	-11.72			-1.101	20.6			-1.102	-9.829			-0.594	-17.51			6.28	67935.8			5.28	124647
0.464	-11.66			-1.1	20.76			-1.103	-9.863			-0.595	-17.45			6.26	68121.8			5.26	123113
0.463	-11.61			-1.099	20.92			-1.104	-9.899			-0.596	-17.38			6.24	67834.7			5.24	121871
0.462	-11.55			-1.098	21.08			-1.105	-9.935			-0.597	-17.32			6.22	67861.8			5.22	118884
0.461	-11.51			-1.097	21.23			-1.106	-9.972			-0.598	-17.26			6.2	68232.1			5.2	117852
0.46	-11.46			-1.096	21.39			-1.107	-10.01			-0.599	-17.2			6.18	67979.9			5.18	116591
0.459	-11.42			-1.095	21.54			-1.108	-10.04			-0.6	-17.13			6.16	67779.4			5.16	114184
0.458	-11.38			-1.094	21.7			-1.109	-10.08			-0.601	-17.07			6.14	68418.9			5.14	112500
0.457	-11.33			-1.093	21.85			-1.11	-10.11			-0.602	-17.01			6.12	68618.8			5.12	112119
0.456	-11.28			-1.092	22.01			-1.111	-10.15			-0.603	-16.95			6.1	68075.6			5.1	109909
0.455	-11.24			-1.091	22.17			-1.112	-10.18			-0.604	-16.89			6.08	68641.7			5.08	107967
0.454	-11.2			-1.09	22.33			-1.113	-10.22			-0.605	-16.84			6.06	68183			5.06	106629
0.453	-11.17			-1.089	22.48			-1.114	-10.26			-0.606	-16.79			6.04	68405.4			5.04	105634
0.452	-11.14			-1.088	22.63			-1.115	-10.29			-0.607	-16.74			6.02	68032			5.02	104200
0.451	-11.13			-1.087	22.79			-1.116	-10.33			-0.608	-16.69			6	67533.3			5	103664
				-1.086	22.94			-1.117	-10.36			-0.609	-16.63			5.98	67585.8			4.98	102266
				-1.085	23.09			-1.118	-10.4			-0.61	-16.58			5.96	67303.7			4.96	101682
				-1.084	23.24			-1.119	-10.43			-0.611	-16.53			5.94	67490.4			4.94	101445
				-1.083	23.4			-1.12	-10.47			-0.612	-16.48			5.92	67810.8			4.92	100343
				-1.082	23.55			-1.121	-10.51			-0.613	-16.43			5.9	67726.1			4.9	99732.7
				-1.081	23.7			-1.122	-10.54			-0.614	-16.38			5.88	66712.4			4.88	97491.6
				-1.08	23.85			-1.123	-10.58			-0.615	-16.33			5.86	66659.7			4.86	96806.3
				-1.079	24.01			-1.124	-10.62			-0.616	-16.28			5.84	66333.8			4.84	95946.1
				-1.078	24.16			-1.125	-10.65			-0.617	-16.23			5.82	66332.3			4.82	95728.7
				-1.077	24.3			-1.126	-10.69			-0.618	-16.18			5.8	66721.8			4.8	95635.9
				-1.076	24.45			-1.127	-10.73			-0.619	-16.14			5.78	66901.6			4.78	94489.4
				-1.075	24.6			-1.128	-10.76			-0.62	-16.1			5.76	66940.5			4.76	94258.5
				-1.074	24.74			-1.129	-10.8			-0.621	-16.06			5.74	66322.9			4.74	93581.2
				-1.073	24.89			-1.13	-10.83			-0.622	-16.02			5.72	66482.6			4.72	92517.8
				-1.072	25.04			-1.131	-10.87			-0.623	-15.97			5.7	66700.8			4.7	92347.4
				-1.071	25.19			-1.132	-10.91			-0.624	-15.93			5.68	66754.8			4.68	91908.9
				-1.07	25.34			-1.133	-10.95			-0.625	-15.88			5.66	68039.7			4.66	91662.5
				-1.069	25.49			-1.134	-10.98			-0.626	-15.84			5.64	68078.6			4.64	90065
				-1.068	25.63			-1.135	-11.02			-0.627	-15.79			5.62	68057.7			4.62	89493.5
				-1.067	25.78			-1.136	-11.06			-0.628	-15.75			5.6	68606.2			4.6	89095.1
				-1.066	25.92			-1.137	-11.09			-0.629	-15.71			5.58	67969.8			4.58	88735.1
				-1.065	26.07			-1.138	-11.13			-0.63	-15.68			5.56	68350.7			4.56	88341.8
				-1.064	26.21			-1.139	-11.17			-0.631	-15.64			5.54	69106			4.54	87568.9
				-1.063	26.36			-1.14	-11.2			-0.632	-15.6			5.52	68669.9			4.52	86550.2
				-1.062	26.5			-1.141	-11.24			-0.633	-15.57			5.5	69262.5			4.5	87034.7
				-1.061	26.65			-1.142	-11.28			-0.634	-15.53			5.48	69762.3			4.48	86331.8
				-1.06	26.79			-1.143	-11.32			-0.635	-15.5			5.46	70759.7			4.46	85730.7
				-1.059	26.94			-1.144	-11.35			-0.636	-15.46			5.44	71623.8			4.44	84815.7
				-1.058	27.08			-1.145	-11.39			-0.637	-15.42			5.42	72693.5			4.42	83225.8
				-1.057	27.22			-1.146	-11.43			-0.638	-15.39			5.4	73907.8			4.4	82904
				-1.056	27.35			-1.147	-11.46			-0.639	-15.36			5.38	74570.2			4.38	81477.6
				-1.055	27.49			-1.148	-11.5			-0.64	-15.32			5.36	75039.8			4.36	80511.9
				-1.054	27.63			-1.149	-11.54			-0.641	-15.29			5.34	75984.6			4.34	79670.8
				-1.053	27.76			-1.15	-11.58			-0.642	-15.26			5.32	76923.5			4.32	79504
				-1.052	27.9			-1.151	-11.62			-0.643	-15.23			5.3	78687.9			4.3	78737
				-1.051	28.04			-1.152	-11.66			-0.644	-15.2			5.28	79919.7			4.28	77139.5
				-1.05	28.18			-1.153	-11.69			-0.645	-15.16			5.26	81846.5			4.26	76023.4
				-1.049	28.32			-1.154	-11.73			-0.646	-15.14			5.24	83154.7			4.24	74716
				-1.048	28.45			-1.155	-11.77			-0.647	-15.11			5.22	85216.2			4.22	74139.8
				-1.047	28.59			-1.156	-11.81			-0.648	-15.08			5.2	87554.2			4.2	73013.6
				-1.046	28.72			-1.157	-11.85			-0.649	-15.06			5.18	89574.9			4.18	71857.8
				-1.045	28.85			-1.158	-11.89			-0.65	-15.03			5.16	90498.6			4.16	70717.3
				-1.044	28.98			-1.159	-11.93			-0.651	-15			5.14	92561.1			4.14	68443.7
				-1.043	29.11			-1.16	-11.96			-0.652	-14.97			5.12	93731.3			4.12	67824.4
				-1.042	29.24			-1.161	-12			-0.653	-14.94			5.1	95705.7			4.1	66868.5
				-1.041	29.38			-1.162	-12.04			-0.654	-14.91			5.08	97337.7			4.08	65474.2
				-1.04	29.51			-1.163	-12.08			-0.655	-14.89			5.06	98510.7			4.06	63838.7
				-1.039	29.63			-1.164	-12.12			-0.656	-14.86			5.04	98025.5			4.04	62630.2
				-1.038	29.76			-1.165	-12.16			-0.657	-14.83			5.02	97207			4.02	60814.3
				-1.037	29.89			-1.166	-12.2			-0.658	-14.81			5	96745.1			4	58957.8
				-1.036	30.01			-1.167	-12.24			-0.659	-14.78			4.98	96426.9			3.98	57154.9
				-1.035	30.13			-1.168	-12.28			-0.66	-14.76			4.96	94553.9			3.96	55767.6
				-1.034	30.25			-1.169	-12.32			-0.661	-14.74			4.94	92809.5			3.94	54550.3
				-1.033	30.37			-1.17	-12.36			-0.662	-14.71			4.92	91744.5			3.92	52939.8
				-1.032	30.49			-1.171	-12.4			-0.663	-14.69			4.9	90344.1			3.9	51616.6
				-1.031	30.61			-1.172	-12.44			-0.664	-14.66			4.88	88386.3			3.88	49339.5
				-1.03	30.73			-1.173	-12.48			-0.665	-14.64			4.86	87148.3			3.86	47799.8
				-1.029	30.85			-1.174	-12.52			-0.666	-14.62			4.84	85588			3.84	46459
				-1.028	30.96			-1.175	-12.56			-0.667	-14.6			4.82	84662.8			3.82	44151
				-1.027	31.07			-1.176	-12.6			-0.668	-14.58			4.8	82931.3			3.8	42416.3
				-1.026	31.18			-1.177	-12.64			-0.669	-14.56			4.78	82500			3.78	41352.4
				-1.025	31.29			-1.178	-12.68			-0.67	-14.54			4.76	81330.7			3.76	39910.3
				-1.024	31.4			-1.179	-12.72			-0.671	-14.52			4.74	79664.1			3.74	38035.5
				-1.023	31.5			-1.18	-12.76			-0.672	-14.5			4.72	79491			3.72	36694.1
				-1.022	31.61			-1.181	-12.8			-0.673	-14.48			4.7	78382.4			3.7	35028.1
				-1.021	31.71			-1.182	-12.84			-0.674	-14.47			4.68	77432.4			3.68	33492.9
				-1.02	31.82			-1.183	-12.89			-0.675	-14.45			4.66	76361.4			3.66	31754.5
				-1.019	31.92			-1.184	-12.93			-0.676	-14.43			4.64	74990.2			3.64	30335.1
				-1.018	32.02			-1.185	-12.97			-0.677	-14.41			4.62	73806.8			3.62	29066.5
				-1.017	32.11			-1.186	-13.01			-0.678	-14.39			4.6	72261			3.6	27411.4
				-1.016	32.21			-1.187	-13.05			-0.679	-14.37			4.58	71697.3			3.58	26459.8
				-1.015	32.3			-1.188	-13.1			-0.68	-14.35			4.56	71052.6			3.56	24885.6
				-1.014	32.39			-1.189	-13.14			-0.681	-14.34			4.54	69398			3.54	23674.4
				-1.013	32.49			-1.19	-13.18			-0.682	-14.32			4.52	68687			3.52	22928.1
				-1.012	32.58			-1.191	-13.22			-0.683	-14.31			4.5	68179.9			3.5	21343.1
				-1.011	32.66			-1.192	-13.27			-0.684	-14.29			4.48	67912			3.48	20382
				-1.01	32.75			-1.193	-13.31			-0.685	-14.27			4.46	67171.9			3.46	19867.5
				-1.009	32.83			-1.194	-13.35			-0.686	-14.26			4.44	66230.1			3.44	18450.7
				-1.008	32.91			-1.195	-13.4			-0.687	-14.24			4.42	65603.4			3.42	17812.1
				-1.007	32.99			-1.196	-13.44			-0.688	-14.23			4.4	64448.3			3.4	17189.7
				-1.006	33.07			-1.197	-13.48			-0.689	-14.22			4.38	64931			3.38	16304.2
				-1.005	33.14			-1.198	-13.52			-0.69	-14.2			4.36	64331.6			3.36	15597.4
				-1.004	33.21			-1.199	-13.57			-0.691	-14.19			4.34	64020.6			3.34	14765.8
				-1.003	33.28			-1.2	-13.61			-0.692	-14.17			4.32	63253.5			3.32	14469.6
				-1.002	33.35			-1.201	-13.66							4.3	62223.2			3.3	13727.6
				-1.001	33.42			-1.202	-13.7							4.28	62045.4			3.28	13392.6
				-1	33.49			-1.203	-13.75							4.26	61725.8			3.26	12746.2
				-0.999	33.55			-1.204	-13.79							4.24	61253			3.24	12424.8
				-0.998	33.61			-1.205	-13.84							4.22	60731.9			3.22	11858.1
				-0.997	33.67			-1.206	-13.88							4.2	60534.8			3.2	11703
				-0.996	33.72			-1.207	-13.92							4.18	60366.9			3.18	11071.6
				-0.995	33.77			-1.208	-13.97							4.16	59838.1			3.16	10956.7
				-0.994	33.83			-1.209	-14.02							4.14	59426.6			3.14	10350.6
				-0.993	33.88			-1.21	-14.06							4.12	59526.2			3.12	10055.9
				-0.992	33.92			-1.211	-14.11							4.1	59672.2			3.1	9830.33
				-0.991	33.97			-1.212	-14.16							4.08	59761.6			3.08	9691.65
				-0.99	34.02			-1.213	-14.2							4.06	59391.4			3.06	9386.27
				-0.989	34.06			-1.214	-14.24							4.04	58924.5			3.04	9163.39
				-0.988	34.09			-1.215	-14.29							4.02	58871.1			3.02	8722.75
				-0.987	34.12			-1.216	-14.34							4	59575			3	8617.18
				-0.986	34.16			-1.217	-14.38							3.98	59624.8			2.98	8310.75
				-0.985	34.19			-1.218	-14.43							3.96	59666.1			2.96	8117.79
				-0.984	34.22			-1.219	-14.48							3.94	60411.7			2.94	7657.07
				-0.983	34.24			-1.22	-14.53							3.92	60325.4			2.92	7623.07
				-0.982	34.27			-1.221	-14.58							3.9	60132.8			2.9	7362.5
				-0.981	34.29			-1.222	-14.62							3.88	60864			2.88	7246.84
				-0.98	34.31			-1.223	-14.67							3.86	61031.2			2.86	7000.12
				-0.979	34.33			-1.224	-14.72							3.84	61606.7			2.84	7030.4
				-0.978	34.34			-1.225	-14.76							3.82	61186.3			2.82	6703.66
				-0.977	34.35			-1.226	-14.81							3.8	61450			2.8	6730.51
				-0.976	34.36			-1.227	-14.86							3.78	61784.4			2.78	6292.02
				-0.975	34.37			-1.228	-14.91							3.76	62076.6			2.76	6077.98
				-0.974	34.37			-1.229	-14.96							3.74	62158.8			2.74	5915.89
				-0.973	34.38			-1.23	-15.01							3.72	62082.4			2.72	6044.64
				-0.972	34.38			-1.231	-15.06							3.7	62555.8			2.7	5844.05
				-0.971	34.38			-1.232	-15.1							3.68	62664.5			2.68	5662
				-0.97	34.37			-1.233	-15.15							3.66	63393.8			2.66	5440.92
				-0.969	34.37			-1.234	-15.2							3.64	64511.3			2.64	5357.22
				-0.968	34.36			-1.235	-15.26							3.62	64524.7			2.62	5273.04
				-0.967	34.34			-1.236	-15.31							3.6	65450.9			2.6	5268.96
				-0.966	34.33			-1.237	-15.36							3.58	66299.5			2.58	4929.68
				-0.965	34.31			-1.238	-15.41							3.56	67382.3			2.56	4740.12
				-0.964	34.29			-1.239	-15.46							3.54	67774.8			2.54	4698.22
				-0.963	34.27			-1.24	-15.51							3.52	69307			2.52	4513.93
				-0.962	34.25			-1.241	-15.56							3.5	71013.6			2.5	4403.19
				-0.961	34.23			-1.242	-15.61							3.48	71648.1			2.48	4283.77
				-0.96	34.21			-1.243	-15.66							3.46	72557.2			2.46	4136.5
				-0.959	34.18			-1.244	-15.72							3.44	72967.9			2.44	4089.54
				-0.958	34.14			-1.245	-15.77							3.42	74566.6			2.42	3869.34
				-0.957	34.11			-1.246	-15.83							3.4	74342.4			2.4	3803.83
				-0.956	34.08			-1.247	-15.88							3.38	74538.5			2.38	3864.63
				-0.955	34.04			-1.248	-15.93							3.36	74648.9			2.36	3804.24
				-0.954	34			-1.249	-15.98							3.34	74612.3			2.34	3583.56
				-0.953	33.96			-1.25	-16.03							3.32	74439.4			2.32	3494.58
				-0.952	33.92			-1.251	-16.09							3.3	74061.4			2.3	3216.05
				-0.951	33.88			-1.252	-16.14							3.28	74071.6			2.28	3161.24
				-0.95	33.83			-1.253	-16.2							3.26	73118.2			2.26	3080.09
				-0.949	33.79			-1.254	-16.25							3.24	73123			2.24	3144.3
				-0.948	33.73			-1.255	-16.31							3.22	72255.6			2.22	2887.87
				-0.947	33.68			-1.256	-16.36							3.2	71342.8			2.2	2810.37
				-0.946	33.63			-1.257	-16.41							3.18	70996.3			2.18	2793.5
				-0.945	33.57			-1.258	-16.47							3.16	70664			2.16	2738.25
				-0.944	33.52			-1.259	-16.52							3.14	70316.6			2.14	2654.99
				-0.943	33.46			-1.26	-16.58							3.12	68979.9			2.12	2461.67
				-0.942	33.4			-1.261	-16.64							3.1	68165.8			2.1	2406.1
				-0.941	33.35			-1.262	-16.7							3.08	67232.1			2.08	2346.19
				-0.94	33.29			-1.263	-16.75							3.06	66883.5			2.06	2360.45
				-0.939	33.22			-1.264	-16.81							3.04	66097.1			2.04	2232.65
				-0.938	33.16			-1.265	-16.87							3.02	65870.4			2.02	2177.18
				-0.937	33.09			-1.266	-16.92							3	65459.2			2	1989.17
				-0.936	33.02			-1.267	-16.98							2.98	65679.8			1.98	1964.31
				-0.935	32.96			-1.268	-17.03							2.96	64753			1.96	2000.05
				-0.934	32.89			-1.269	-17.09							2.94	63990.1			1.94	1845.14
				-0.933	32.82			-1.27	-17.15							2.92	63567.2			1.92	1706.55
				-0.932	32.75			-1.271	-17.21							2.9	63229.1			1.9	1565.99
				-0.931	32.68			-1.272	-17.27							2.88	62672.8			1.88	1598.95
				-0.93	32.6			-1.273	-17.33							2.86	62229.2			1.86	1522.07
				-0.929	32.53			-1.274	-17.39							2.84	62035.9			1.84	1614.25
				-0.928	32.45			-1.275	-17.45							2.82	60815.6			1.82	1398.32
				-0.927	32.38			-1.276	-17.5							2.8	59872.3			1.8	1350.83
				-0.926	32.3			-1.277	-17.56							2.78	59960.8			1.78	1319.86
				-0.925	32.22			-1.278	-17.62							2.76	59098.1			1.76	1190.23
				-0.924	32.14			-1.279	-17.69							2.74	58024.6			1.74	1103.8
				-0.923	32.06			-1.28	-17.75							2.72	58565.9			1.72	1145.13
				-0.922	31.99			-1.281	-17.81							2.7	57803.8			1.7	1048.39
				-0.921	31.91			-1.282	-17.87							2.68	57212.4			1.68	1059.02
				-0.92	31.83			-1.283	-17.93							2.66	56006.6			1.66	991.845
				-0.919	31.75			-1.284	-17.99							2.64	55244			1.64	1034.78
				-0.918	31.67			-1.285	-18.05							2.62	55146.2			1.62	899.525
				-0.917	31.58			-1.286	-18.11							2.6	54438.9			1.6	827.047
				-0.916	31.49			-1.287	-18.18							2.58	52800.9			1.58	788.144
				-0.915	31.41			-1.288	-18.24							2.56	53551.9			1.56	740.886
				-0.914	31.32			-1.289	-18.31							2.54	52724.2			1.54	727.736
				-0.913	31.24			-1.29	-18.37							2.52	51427.1			1.52	719.673
				-0.912	31.15			-1.291	-18.43							2.5	51489.1			1.5	748.04
				-0.911	31.07			-1.292	-18.49							2.48	50996.7			1.48	655.285
				-0.91	30.98			-1.293	-18.56							2.46	50851.3			1.46	654.655
				-0.909	30.89			-1.294	-18.62							2.44	51196.4			1.44	546.325
				-0.908	30.8			-1.295	-18.68							2.42	50781.1			1.42	569.378
				-0.907	30.72			-1.296	-18.75							2.4	50585.9			1.4	540.018
				-0.906	30.63			-1.297	-18.82							2.38	49722.4			1.38	528.966
				-0.905	30.54			-1.298	-18.89							2.36	48792.6			1.36	458.849
				-0.904	30.44			-1.299	-18.95							2.34	49448.1			1.34	454.622
				-0.903	30.36			-1.3	-19.02							2.32	48932.2			1.32	458.984
				-0.902	30.27			-1.301	-19.08							2.3	48519.9			1.3	495.977
				-0.901	30.18			-1.302	-19.15							2.28	48360.9			1.28	451.618
				-0.9	30.09			-1.303	-19.21							2.26	48344.8			1.26	407.14
				-0.899	30			-1.304	-19.28							2.24	48138.7			1.24	377.594
				-0.898	29.9			-1.305	-19.35							2.22	47972.1			1.22	386.23
				-0.897	29.81			-1.306	-19.42							2.2	48184.7			1.2	381.029
				-0.896	29.72			-1.307	-19.49							2.18	48134.2			1.18	406.836
				-0.895	29.63			-1.308	-19.56							2.16	47911.1			1.16	398.837
				-0.894	29.53			-1.309	-19.63							2.14	47488.9			1.14	327.826
				-0.893	29.44			-1.31	-19.7							2.12	47049.2			1.12	307.352
				-0.892	29.35			-1.311	-19.77							2.1	46841			1.1	297.051
				-0.891	29.26			-1.312	-19.83							2.08	47026			1.08	267.204
				-0.89	29.17			-1.313	-19.91							2.06	46491.5			1.06	281.564
				-0.889	29.08			-1.314	-19.98							2.04	46776.5			1.04	268.162
				-0.888	28.99			-1.315	-20.05							2.02	46437.9			1.02	257.786
				-0.887	28.89			-1.316	-20.13							2	46178.3			1	240.609
				-0.886	28.8			-1.317	-20.2							1.98	46229.9			0.98	243.225
				-0.885	28.7			-1.318	-20.27							1.96	46312			0.96	267.392
				-0.884	28.61			-1.319	-20.34							1.94	46623.5			0.94	201.625
				-0.883	28.52			-1.32	-20.41							1.92	46008.4			0.92	203.894
				-0.882	28.43			-1.321	-20.49							1.9	45298.7			0.9	188.049
				-0.881	28.33			-1.322	-20.56							1.88	45682.4			0.88	175.935
				-0.88	28.24			-1.323	-20.64							1.86	45565.6			0.86	160.526
				-0.879	28.15			-1.324	-20.72							1.84	45373.9			0.84	157.271
				-0.878	28.05			-1.325	-20.79							1.82	45051.4			0.82	179.001
				-0.877	27.96			-1.326	-20.87							1.8	45030.6			0.8	145.67
				-0.876	27.86			-1.327	-20.94							1.78	45381.9			0.78	136.199
				-0.875	27.77			-1.328	-21.01							1.76	45437.7			0.76	190.764
				-0.874	27.68			-1.329	-21.09							1.74	45614.2			0.74	136.725
				-0.873	27.58			-1.33	-21.17							1.72	45436.6			0.72	119.776
				-0.872	27.49			-1.331	-21.25							1.7	45437.3			0.7	144.799
				-0.871	27.4			-1.332	-21.33							1.68	45583.6			0.68	113.658
				-0.87	27.3			-1.333	-21.41							1.66	45561.7			0.66	135.808
				-0.869	27.21			-1.334	-21.49							1.64	46124.1			0.64	152.099
				-0.868	27.11			-1.335	-21.57							1.62	45635.8			0.62	112.603
				-0.867	27.02			-1.336	-21.65							1.6	46017.4			0.6	97.7111
				-0.866	26.92			-1.337	-21.72							1.58	45796.3			0.58	83.4081
				-0.865	26.83			-1.338	-21.8							1.56	46135.4			0.56	114.458
				-0.864	26.74			-1.339	-21.89							1.54	46177.5			0.54	109.29
				-0.863	26.64			-1.34	-21.97							1.52	45200.4			0.52	68.8705
				-0.862	26.55			-1.341	-22.06							1.5	44146.2			0.5	88.6198
				-0.861	26.45			-1.342	-22.14							1.48	43822.6			0.48	99.6072
				-0.86	26.36			-1.343	-22.22							1.46	42660.8			0.46	95.7789
				-0.859	26.27			-1.344	-22.3							1.44	41237.1			0.44	80.5351
				-0.858	26.17			-1.345	-22.38							1.42	40477.5			0.42	87.1749
				-0.857	26.08			-1.346	-22.46							1.4	38940.1			0.4	90.9426
				-0.856	25.98			-1.347	-22.55							1.38	37887			0.38	81.3505
				-0.855	25.89			-1.348	-22.63							1.36	36292.6			0.36	67.554
				-0.854	25.79			-1.349	-22.72							1.34	34978			0.34	66.9318
				-0.853	25.7			-1.35	-22.81							1.32	33149.4			0.32	50.4204
				-0.852	25.61			-1.351	-22.9							1.3	32005.9			0.3	57.8126
				-0.851	25.51			-1.352	-22.98							1.28	30791			0.28	55.5885
				-0.85	25.42			-1.353	-23.06							1.26	29449.7			0.26	43.8093
				-0.849	25.33			-1.354	-23.15							1.24	27710.2			0.24	63.0252
				-0.848	25.23			-1.355	-23.24							1.22	26624.2			0.22	55.3237
				-0.847	25.14			-1.356	-23.33							1.2	25458.3			0.2	39.5615
				-0.846	25.05			-1.357	-23.42							1.18	24403.5			0.18	34.6502
				-0.845	24.95			-1.358	-23.51							1.16	23412.7			0.16	35.3076
				-0.844	24.86			-1.359	-23.6							1.14	22220.9			0.14	49.1322
				-0.843	24.77			-1.36	-23.69							1.12	21381.5			0.12	54.7279
				-0.842	24.68			-1.361	-23.78							1.1	20427			0.1	44.0903
				-0.841	24.58			-1.362	-23.87							1.08	19378.8			0.08	45.3932
				-0.84	24.49			-1.363	-23.96							1.06	18234.1			0.06	39.789
				-0.839	24.4			-1.364	-24.05							1.04	17248.4			0.04	29.7466
				-0.838	24.31			-1.365	-24.14							1.02	16394.6			0.02	32.716
				-0.837	24.21			-1.366	-24.24							1	15590.9			0	31.9396
				-0.836	24.12			-1.367	-24.34							0.98	15106.5			-0.02	49.3404
				-0.835	24.03			-1.368	-24.43							0.96	14874.8			-0.04	29.1248
				-0.834	23.94			-1.369	-24.52							0.94	13745.8			-0.06	26.9583
				-0.833	23.84			-1.37	-24.62							0.92	13279.7			-0.08	32.0516
				-0.832	23.75			-1.371	-24.71							0.9	12942			-0.1	31.8359
				-0.831	23.66			-1.372	-24.8							0.88	12515.3			-0.12	29.4466
				-0.83	23.57			-1.373	-24.9							0.86	11764.3			-0.14	33.0656
				-0.829	23.48			-1.374	-25							0.84	11297.5			-0.16	20.3879
				-0.828	23.39			-1.375	-25.1							0.82	10912.4			-0.18	16.3678
				-0.827	23.3			-1.376	-25.2							0.8	10726.8			-0.2	13.2916
				-0.826	23.21			-1.377	-25.3							0.78	10139.9			-0.22	25.2571
				-0.825	23.12			-1.378	-25.39							0.76	9604.36			-0.24	14.615
				-0.824	23.03			-1.379	-25.49							0.74	9389.65			-0.26	18.4185
				-0.823	22.94			-1.38	-25.59							0.72	9117.89			-0.28	17.346
				-0.822	22.85			-1.381	-25.69							0.7	8880.29			-0.3	30.5176
				-0.821	22.76			-1.382	-25.79							0.68	8706.62			-0.32	27.312
				-0.82	22.67			-1.383	-25.89							0.66	8271.67			-0.34	22.8489
				-0.819	22.58			-1.384	-26							0.64	8052.66			-0.36	11.9724
				-0.818	22.49			-1.385	-26.11							0.62	7710.72			-0.38	11.7847
				-0.817	22.4			-1.386	-26.21							0.6	7758.12			-0.4	10.043
				-0.816	22.31			-1.387	-26.31							0.58	7608.36			-0.42	7.32307
				-0.815	22.23			-1.388	-26.41							0.56	7222.99			-0.44	6.4812
				-0.814	22.14			-1.389	-26.51							0.54	7272.17			-0.46	14.4701
				-0.813	22.05			-1.39	-26.62							0.52	6923.83			-0.48	10.669
				-0.812	21.96			-1.391	-26.72							0.5	6722.36			-0.5	9.42086
				-0.811	21.88			-1.392	-26.83							0.48	6814.62			-0.52	3.29159
				-0.81	21.79			-1.393	-26.95							0.46	6616.56			-0.54	9.08363
				-0.809	21.7			-1.394	-27.06							0.44	6527.38			-0.56	1.21785
				-0.808	21.62			-1.395	-27.16							0.42	6576.37			-0.58	15.327
				-0.807	21.53			-1.396	-27.27							0.4	6434			-0.6	12.779
				-0.806	21.44			-1.397	-27.37							0.38	6427.06			-0.62	9.11142
				-0.805	21.36			-1.398	-27.48							0.36	6329.16			-0.64	7.11173
				-0.804	21.27			-1.399	-27.59							0.34	6287.81			-0.66	6.04826
				-0.803	21.19			-1.4	-27.7							0.32	6074.59			-0.68	13.0752
				-0.802	21.1			-1.401	-27.82							0.3	5955.3			-0.7	16.2266
				-0.801	21.02			-1.402	-27.93							0.28	5983.25			-0.72	3.80068
				-0.8	20.94			-1.403	-28.04							0.26	6175.99			-0.74	4.5924
				-0.799	20.85			-1.404	-28.15							0.24	6073.89			-0.76	11.5528
				-0.798	20.77			-1.405	-28.26							0.22	5829.96			-0.78	6.70004
				-0.797	20.69			-1.406	-28.37							0.2	5970.49			-0.8	2.96744
				-0.796	20.61			-1.407	-28.48							0.18	5662.94			-0.82	5.24835
				-0.795	20.52			-1.408	-28.59							0.16	5763.85			-0.84	4.87306
				-0.794	20.44			-1.409	-28.71							0.14	5720.91			-0.86	12.9161
				-0.793	20.36			-1.41	-28.83							0.12	5538.58			-0.88	4.8725
				-0.792	20.28			-1.411	-28.95							0.1	5423.43			-0.9	6.50858
				-0.791	20.2			-1.412	-29.07							0.08	5515.06			-0.92	6.05117
				-0.79	20.12			-1.413	-29.18							0.06	5332.14			-0.94	8.62706
				-0.789	20.04			-1.414	-29.3							0.04	5388.83			-0.96	7.95985
				-0.788	19.96			-1.415	-29.41							0.02	5219.62			-0.98	0.86535
				-0.787	19.88			-1.416	-29.53							0	5270.13			-1	4.72036
				-0.786	19.8			-1.417	-29.65							-0.02	5181.72			-1.02	4.41843
				-0.785	19.72			-1.418	-29.77							-0.04	5269.77			-1.04	1.57786
				-0.784	19.64			-1.419	-29.89							-0.06	5203.62			-1.06	9.22855
				-0.783	19.56			-1.42	-30.01							-0.08	5237.29			-1.08	1.69859
				-0.782	19.49			-1.421	-30.13							-0.1	5119.76			-1.1	2.50086
				-0.781	19.41			-1.422	-30.25							-0.12	5014.39			-1.12	4.53654
				-0.78	19.33			-1.423	-30.37							-0.14	5000.83			-1.14	5.13108
				-0.779	19.26			-1.424	-30.49							-0.16	5022.69			-1.16	3.64007
				-0.778	19.18			-1.425	-30.61							-0.18	4709.82			-1.18	1.69845
				-0.777	19.1			-1.426	-30.73							-0.2	4783.05			-1.2	2.16448
				-0.776	19.03			-1.427	-30.86							-0.22	4818.01			-1.22	2.83738
				-0.775	18.95			-1.428	-30.98							-0.24	4903.28			-1.24	0.71279
				-0.774	18.88			-1.429	-31.11							-0.26	4747.22			-1.26	1.78835
				-0.773	18.8			-1.43	-31.23							-0.28	4865.81			-1.28	0.20745
				-0.772	18.73			-1.431	-31.35							-0.3	4720.15			-1.3	5.65963
				-0.771	18.66			-1.432	-31.47							-0.32	4629.5			-1.32	1.63593
				-0.77	18.58			-1.433	-31.6							-0.34	4596.23			-1.34	0
				-0.769	18.51			-1.434	-31.72							-0.36	4541.19			-1.36	0.80268
				-0.768	18.44			-1.435	-31.84							-0.38	4500			-1.38	2.501
				-0.767	18.36			-1.436	-31.97							-0.4	4426.58			-1.4	2.56353
				-0.766	18.29			-1.437	-32.1							-0.42	4354.8			-1.42	1.63579
				-0.765	18.22			-1.438	-32.23							-0.44	4258.32			-1.44	0.92009
				-0.764	18.15			-1.439	-32.36							-0.46	4251.95			-1.46	7.44798
				-0.763	18.08			-1.44	-32.48							-0.48	4106.33			-1.48	4.34424
				-0.762	18.01			-1.441	-32.61							-0.5	4057.93			-1.5	3.09638
				-0.761	17.94			-1.442	-32.73							-0.52	3972.53			-1.52	2.501
				-0.76	17.87			-1.443	-32.86							-0.54	3976.15			-1.54	2.11321
				-0.759	17.8			-1.444	-32.99							-0.56	3779.94			-1.56	4.58711
				-0.758	17.73			-1.445	-33.12							-0.58	3912.17			-1.58	0.80268
				-0.757	17.66			-1.446	-33.25							-0.6	3799.83			-1.6	4.19918
				-0.756	17.59			-1.447	-33.38							-0.62	3824.77			-1.62	2.16462
				-0.755	17.53			-1.448	-33.51							-0.64	3730.54			-1.64	1.20173
				-0.754	17.46			-1.449	-33.64							-0.66	3584.15			-1.66	4.13665
				-0.753	17.39			-1.45	-33.77							-0.68	3707.24			-1.68	2.16462
				-0.752	17.32			-1.451	-33.89							-0.7	3482.93			-1.7	1.20173
				-0.751	17.26			-1.452	-34.03							-0.72	3285.09			-1.72	4.8493
				-0.75	17.19			-1.453	-34.16							-0.74	3374.79			-1.74	1.78849
				-0.749	17.13			-1.454	-34.29							-0.76	3320.74			-1.76	0
				-0.748	17.06			-1.455	-34.43							-0.78	3217.61			-1.78	0.80268
				-0.747	17			-1.456	-34.56							-0.8	3219.32			-1.8	2.41096
				-0.746	16.93			-1.457	-34.69							-0.82	3069.57			-1.82	3.95283
				-0.745	16.87			-1.458	-34.81							-0.84	3163.6			-1.84	0.33652
				-0.744	16.8			-1.459	-34.94							-0.86	3098.13			-1.86	0
				-0.743	16.74			-1.46	-35.07							-0.88	3006.97			-1.88	2.50086
				-0.742	16.68			-1.461	-35.2							-0.9	3031.16			-1.9	0.92023
				-0.741	16.62			-1.462	-35.34							-0.92	2843.83			-1.92	6.46245
				-0.74	16.55			-1.463	-35.47							-0.94	2734.05			-1.94	5.12246
				-0.739	16.49			-1.464	-35.61							-0.96	2647.71			-1.96	2.50086
				-0.738	16.43			-1.465	-35.74							-0.98	2752.03			-1.98	0.000137555
				-0.737	16.37			-1.466	-35.87							-1	2539.38			-2	1.60537
				-0.736	16.31			-1.467	-36							-1.02	2384.14			-2.02	3.39663
				-0.735	16.25			-1.468	-36.13							-1.04	2211.23			-2.04	0
				-0.734	16.19			-1.469	-36.26							-1.06	1855.66			-2.06	0
				-0.733	16.12			-1.47	-36.39							-1.08	1602.28			-2.08	0.86521
				-0.732	16.06			-1.471	-36.53							-1.1	1289.37			-2.1	1.63579
				-0.731	16.01			-1.472	-36.66							-1.12	1097.99			-2.12	2.16448
				-0.73	15.95			-1.473	-36.79							-1.14	797.114			-2.14	0.33652
				-0.729	15.89			-1.474	-36.92							-1.16	574.474			-2.16	2.16448
				-0.728	15.83			-1.475	-37.05							-1.18	461.895			-2.18	1.13921
				-0.727	15.77			-1.476	-37.18							-1.2	402.888			-2.2	1.69832
				-0.726	15.71			-1.477	-37.31							-1.22	340.035			-2.22	0.80268
				-0.725	15.66			-1.478	-37.44							-1.24	334.582			-2.24	2.501
				-0.724	15.6			-1.479	-37.58							-1.26	282.433			-2.26	3.21365
				-0.723	15.54			-1.48	-37.71							-1.28	311.411			-2.28	7.81563
				-0.722	15.49			-1.481	-37.84							-1.3	325.107			-2.3	3.88655
				-0.721	15.43			-1.482	-37.97							-1.32	282.146			-2.32	1.78849
				-0.72	15.37			-1.483	-38.1							-1.34	268.379			-2.34	0
				-0.719	15.32			-1.484	-38.23							-1.36	256.842			-2.36	0
				-0.718	15.26			-1.485	-38.36							-1.38	262.86			-2.38	0
				-0.717	15.21			-1.486	-38.49							-1.4	251.951			-2.4	0
				-0.716	15.16			-1.487	-38.62							-1.42	293.104			-2.42	0
				-0.715	15.1			-1.488	-38.75							-1.44	274.395			-2.44	0.80268
				-0.714	15.05			-1.489	-38.88							-1.46	274.622			-2.46	1.69832
				-0.713	14.99			-1.49	-39.01							-1.48	237.253			-2.48	2.37192
				-0.712	14.94			-1.491	-39.14							-1.5	208.238			-2.5	2.63008
				-0.711	14.88			-1.492	-39.27							-1.52	189.255			-2.52	2.70831
				-0.71	14.83			-1.493	-39.4							-1.54	211.151			-2.54	2.29369
				-0.709	14.78			-1.494	-39.53							-1.56	214.789			-2.56	0
				-0.708	14.72			-1.495	-39.66							-1.58	202.391			-2.58	2.16448
				-0.707	14.67			-1.496	-39.79							-1.6	228.458			-2.6	0.33652
				-0.706	14.62			-1.497	-39.92							-1.62	206.41			-2.62	0
				-0.705	14.57			-1.498	-40.04							-1.64	203.191			-2.64	0
				-0.704	14.52			-1.499	-40.17							-1.66	203.82			-2.66	0.71265
				-0.703	14.47			-1.5	-40.3							-1.68	221.379			-2.68	2.59104
				-0.702	14.41			-1.501	-40.43							-1.7	184.355			-2.7	1.90576
				-0.701	14.36			-1.502	-40.56							-1.72	169.28			-2.72	2.29355
				-0.7	14.31			-1.503	-40.68							-1.74	181.251			-2.74	2.50086
				-0.699	14.27			-1.504	-40.81							-1.76	173.686			-2.76	0.000137555
				-0.698	14.22			-1.505	-40.93							-1.78	214.014			-2.78	0
				-0.697	14.17			-1.506	-41.05							-1.8	188.13			-2.8	2.16448
				-0.696	14.12			-1.507	-41.18							-1.82	194.045			-2.82	1.04917
				-0.695	14.07			-1.508	-41.3							-1.84	175.372			-2.84	5.71451
				-0.694	14.02			-1.509	-41.43							-1.86	161.21			-2.86	3.78429
				-0.693	13.97			-1.51	-41.56							-1.88	138.071			-2.88	5.17068
				-0.692	13.92			-1.511	-41.68							-1.9	148.345			-2.9	2.12487
				-0.691	13.87			-1.512	-41.81							-1.92	156.049			-2.92	2.16448
				-0.69	13.83			-1.513	-41.93							-1.94	168.81			-2.94	0.33652
				-0.689	13.78			-1.514	-42.05							-1.96	141.196			-2.96	0
				-0.688	13.73			-1.515	-42.17							-1.98	149.293			-2.98	0
				-0.687	13.68			-1.516	-42.29							-2	140.821			-3	0
				-0.686	13.64			-1.517	-42.42							-2.02	171.632
				-0.685	13.59			-1.518	-42.54							-2.04	173.277
				-0.684	13.54			-1.519	-42.66							-2.06	170.903
				-0.683	13.5			-1.52	-42.78							-2.08	144.629
				-0.682	13.45			-1.521	-42.9							-2.1	139.291
				-0.681	13.41			-1.522	-43.02							-2.12	152.659
				-0.68	13.36			-1.523	-43.13							-2.14	141.044
				-0.679	13.32			-1.524	-43.25							-2.16	151.04
				-0.678	13.27			-1.525	-43.36							-2.18	168.978
				-0.677	13.23			-1.526	-43.48							-2.2	147.826
				-0.676	13.18			-1.527	-43.6							-2.22	145.796
				-0.675	13.14			-1.528	-43.72							-2.24	142.632
				-0.674	13.1			-1.529	-43.84							-2.26	153.837
				-0.673	13.05			-1.53	-43.95							-2.28	129.985
				-0.672	13.01			-1.531	-44.06							-2.3	132.987
				-0.671	12.97			-1.532	-44.17							-2.32	155.156
				-0.67	12.92			-1.533	-44.28							-2.34	168.458
				-0.669	12.88			-1.534	-44.4							-2.36	143.055
				-0.668	12.84			-1.535	-44.52							-2.38	163.74
				-0.667	12.8			-1.536	-44.63							-2.4	133.625
				-0.666	12.75			-1.537	-44.75							-2.42	163.272
				-0.665	12.71			-1.538	-44.86							-2.44	132.143
				-0.664	12.67			-1.539	-44.97							-2.46	140.317
				-0.663	12.63			-1.54	-45.08							-2.48	147.658
				-0.662	12.59			-1.541	-45.18							-2.5	136.843
				-0.661	12.55			-1.542	-45.29							-2.52	108.276
				-0.66	12.51			-1.543	-45.4							-2.54	84.3843
				-0.659	12.47			-1.544	-45.51							-2.56	123.257
				-0.658	12.43			-1.545	-45.62							-2.58	113.941
				-0.657	12.39			-1.546	-45.72							-2.6	144.738
				-0.656	12.35			-1.547	-45.83							-2.62	135.289
				-0.655	12.31			-1.548	-45.93							-2.64	118.04
				-0.654	12.27			-1.549	-46.03							-2.66	113.873
				-0.653	12.23			-1.55	-46.13							-2.68	103.116
				-0.652	12.19			-1.551	-46.23							-2.7	104.228
				-0.651	12.15			-1.552	-46.33							-2.72	126.734
				-0.65	12.12			-1.553	-46.43							-2.74	109.001
				-0.649	12.08			-1.554	-46.54							-2.76	132.452
				-0.648	12.04			-1.555	-46.64							-2.78	121.025
				-0.647	12.01			-1.556	-46.73							-2.8	106.297
				-0.646	11.97			-1.557	-46.83							-2.82	107.496
				-0.645	11.93			-1.558	-46.92							-2.84	127.543
				-0.644	11.89			-1.559	-47.02							-2.86	124.129
				-0.643	11.85			-1.56	-47.11							-2.88	103.358
				-0.642	11.82			-1.561	-47.21							-2.9	96.5632
				-0.641	11.78			-1.562	-47.31							-2.92	92.3381
				-0.64	11.75			-1.563	-47.41							-2.94	78.7151
				-0.639	11.71			-1.564	-47.5							-2.96	80.2041
				-0.638	11.68			-1.565	-47.59							-2.98	53.3477
				-0.637	11.64			-1.566	-47.68							-3	68.7921
				-0.636	11.6			-1.567	-47.77
				-0.635	11.57			-1.568	-47.86
				-0.634	11.53			-1.569	-47.95
				-0.633	11.5			-1.57	-48.04
				-0.632	11.46			-1.571	-48.13
				-0.631	11.43			-1.572	-48.22
				-0.63	11.4			-1.573	-48.31
				-0.629	11.36			-1.574	-48.39
				-0.628	11.33			-1.575	-48.47
				-0.627	11.29			-1.576	-48.56
				-0.626	11.26			-1.577	-48.64
				-0.625	11.23			-1.578	-48.73
				-0.624	11.19			-1.579	-48.81
				-0.623	11.16			-1.58	-48.9
				-0.622	11.13			-1.581	-48.98
				-0.621	11.09			-1.582	-49.05
				-0.62	11.06			-1.583	-49.13
				-0.619	11.03			-1.584	-49.21
				-0.618	11			-1.585	-49.29
				-0.617	10.96			-1.586	-49.37
				-0.616	10.93			-1.587	-49.45
				-0.615	10.9			-1.588	-49.52
				-0.614	10.87			-1.589	-49.6
				-0.613	10.84			-1.59	-49.67
				-0.612	10.8			-1.591	-49.74
				-0.611	10.77			-1.592	-49.82
				-0.61	10.74			-1.593	-49.89
				-0.609	10.71			-1.594	-49.96
				-0.608	10.68			-1.595	-50.04
				-0.607	10.65			-1.596	-50.11
				-0.606	10.62			-1.597	-50.18
				-0.605	10.59			-1.598	-50.25
				-0.604	10.56			-1.599	-50.32
				-0.603	10.53			-1.6	-50.38
				-0.602	10.5			-1.601	-50.44
				-0.601	10.47			-1.602	-50.51
				-0.6	10.44			-1.603	-50.58
				-0.599	10.41			-1.604	-50.65
				-0.598	10.38			-1.605	-50.72
				-0.597	10.35			-1.606	-50.78
				-0.596	10.33			-1.607	-50.84
				-0.595	10.3			-1.608	-50.9
				-0.594	10.27			-1.609	-50.96
				-0.593	10.24			-1.61	-51.02
				-0.592	10.21			-1.611	-51.08
				-0.591	10.18			-1.612	-51.14
				-0.59	10.15			-1.613	-51.2
				-0.589	10.13			-1.614	-51.26
				-0.588	10.1			-1.615	-51.32
				-0.587	10.07			-1.616	-51.38
				-0.586	10.05			-1.617	-51.43
				-0.585	10.02			-1.618	-51.48
				-0.584	9.99			-1.619	-51.54
				-0.583	9.962			-1.62	-51.59
				-0.582	9.935			-1.621	-51.65
				-0.581	9.909			-1.622	-51.7
				-0.58	9.883			-1.623	-51.76
				-0.579	9.857			-1.624	-51.81
				-0.578	9.83			-1.625	-51.86
				-0.577	9.804			-1.626	-51.91
				-0.576	9.777			-1.627	-51.96
				-0.575	9.75			-1.628	-52.01
				-0.574	9.724			-1.629	-52.06
				-0.573	9.698			-1.63	-52.11
				-0.572	9.673			-1.631	-52.16
				-0.571	9.649			-1.632	-52.2
				-0.57	9.623			-1.633	-52.25
				-0.569	9.598			-1.634	-52.29
				-0.568	9.572			-1.635	-52.34
				-0.567	9.547			-1.636	-52.38
				-0.566	9.522			-1.637	-52.43
				-0.565	9.497			-1.638	-52.48
				-0.564	9.472			-1.639	-52.52
				-0.563	9.446			-1.64	-52.56
				-0.562	9.422			-1.641	-52.59
				-0.561	9.398			-1.642	-52.63
				-0.56	9.374			-1.643	-52.67
				-0.559	9.351			-1.644	-52.71
				-0.558	9.327			-1.645	-52.76
				-0.557	9.304			-1.646	-52.8
				-0.556	9.28			-1.647	-52.84
				-0.555	9.256			-1.648	-52.88
				-0.554	9.232			-1.649	-52.91
				-0.553	9.208			-1.65	-52.95
				-0.552	9.185			-1.651	-52.99
				-0.551	9.162			-1.652	-53.02
				-0.55	9.14			-1.653	-53.06
				-0.549	9.117			-1.654	-53.1
				-0.548	9.095			-1.655	-53.13
				-0.547	9.072			-1.656	-53.17
				-0.546	9.05			-1.657	-53.2
				-0.545	9.027			-1.658	-53.24
				-0.544	9.004			-1.659	-53.27
				-0.543	8.981			-1.66	-53.3
				-0.542	8.959			-1.661	-53.33
				-0.541	8.937			-1.662	-53.36
				-0.54	8.916			-1.663	-53.4
				-0.539	8.895			-1.664	-53.43
				-0.538	8.874			-1.665	-53.46
				-0.537	8.853			-1.666	-53.48
				-0.536	8.831			-1.667	-53.51
				-0.535	8.809			-1.668	-53.54
				-0.534	8.788			-1.669	-53.57
				-0.533	8.766			-1.67	-53.6
				-0.532	8.745			-1.671	-53.63
				-0.531	8.724			-1.672	-53.66
				-0.53	8.704			-1.673	-53.68
				-0.529	8.683			-1.674	-53.71
				-0.528	8.663			-1.675	-53.74
				-0.527	8.643			-1.676	-53.76
				-0.526	8.623			-1.677	-53.79
				-0.525	8.602			-1.678	-53.81
				-0.524	8.581			-1.679	-53.84
				-0.523	8.561			-1.68	-53.86
				-0.522	8.54			-1.681	-53.89
				-0.521	8.521			-1.682	-53.91
				-0.52	8.501			-1.683	-53.93
				-0.519	8.481			-1.684	-53.95
				-0.518	8.461			-1.685	-53.98
				-0.517	8.442			-1.686	-54
				-0.516	8.422			-1.687	-54.03
				-0.515	8.403			-1.688	-54.05
				-0.514	8.384			-1.689	-54.07
				-0.513	8.365			-1.69	-54.08
				-0.512	8.346			-1.691	-54.1
				-0.511	8.328			-1.692	-54.12
				-0.51	8.309			-1.693	-54.14
				-0.509	8.29			-1.694	-54.17
				-0.508	8.271			-1.695	-54.19
				-0.507	8.252			-1.696	-54.21
				-0.506	8.233			-1.697	-54.23
				-0.505	8.214			-1.698	-54.24
				-0.504	8.195			-1.699	-54.26
				-0.503	8.176			-1.7	-54.27
				-0.502	8.158			-1.701	-54.29
				-0.501	8.14			-1.702	-54.31
				-0.5	8.122			-1.703	-54.33
				-0.499	8.105			-1.704	-54.35
				-0.498	8.087			-1.705	-54.37
				-0.497	8.069			-1.706	-54.39
				-0.496	8.051			-1.707	-54.4
				-0.495	8.033			-1.708	-54.41
				-0.494	8.015			-1.709	-54.42
				-0.493	7.997			-1.71	-54.43
				-0.492	7.979			-1.711	-54.45
				-0.491	7.962			-1.712	-54.47
				-0.49	7.944			-1.713	-54.49
				-0.489	7.927			-1.714	-54.51
				-0.488	7.91			-1.715	-54.52
				-0.487	7.893			-1.716	-54.53
				-0.486	7.876			-1.717	-54.54
				-0.485	7.858			-1.718	-54.55
				-0.484	7.841			-1.719	-54.57
				-0.483	7.825			-1.72	-54.58
				-0.482	7.808			-1.721	-54.6
				-0.481	7.791			-1.722	-54.62
				-0.48	7.774			-1.723	-54.64
				-0.479	7.757			-1.724	-54.65
				-0.478	7.741			-1.725	-54.65
				-0.477	7.724			-1.726	-54.66
				-0.476	7.708			-1.727	-54.66
				-0.475	7.691			-1.728	-54.67
				-0.474	7.675			-1.729	-54.7
				-0.473	7.658			-1.73	-54.72
				-0.472	7.642			-1.731	-54.74
				-0.471	7.626			-1.732	-54.76
				-0.47	7.61			-1.733	-54.76
				-0.469	7.594			-1.734	-54.76
				-0.468	7.579			-1.735	-54.76
				-0.467	7.563			-1.736	-54.77
				-0.466	7.547			-1.737	-54.78
				-0.465	7.531			-1.738	-54.8
				-0.464	7.515			-1.739	-54.83
				-0.463	7.5			-1.74	-54.85
				-0.462	7.485			-1.741	-54.86
				-0.461	7.469			-1.742	-54.86
				-0.46	7.453			-1.743	-54.86
				-0.459	7.437			-1.744	-54.86
				-0.458	7.422			-1.745	-54.87
				-0.457	7.407			-1.746	-54.89
				-0.456	7.392			-1.747	-54.91
				-0.455	7.378			-1.748	-54.93
				-0.454	7.362			-1.749	-54.95
				-0.453	7.347			-1.75	-54.95
				-0.452	7.332			-1.751	-54.95
				-0.451	7.317			-1.752	-54.94
				-0.45	7.302			-1.753	-54.94
				-0.449	7.287			-1.754	-54.96
				-0.448	7.273			-1.755	-54.98
				-0.447	7.259			-1.756	-55
				-0.446	7.244			-1.757	-55.02
				-0.445	7.229			-1.758	-55.03
				-0.444	7.214			-1.759	-55.03
				-0.443	7.199			-1.76	-55.02
				-0.442	7.184			-1.761	-55.02
				-0.441	7.17			-1.762	-55.03
				-0.44	7.156			-1.763	-55.04
				-0.439	7.141			-1.764	-55.07
				-0.438	7.127			-1.765	-55.09
				-0.437	7.113			-1.766	-55.11
				-0.436	7.099			-1.767	-55.11
				-0.435	7.085			-1.768	-55.11
				-0.434	7.07			-1.769	-55.1
				-0.433	7.056			-1.77	-55.1
				-0.432	7.042			-1.771	-55.12
				-0.431	7.028			-1.772	-55.14
				-0.43	7.014			-1.773	-55.16
				-0.429	7.001			-1.774	-55.18
				-0.428	6.987			-1.775	-55.19
				-0.427	6.973			-1.776	-55.19
				-0.426	6.96			-1.777	-55.19
				-0.425	6.946			-1.778	-55.18
				-0.424	6.932			-1.779	-55.19
				-0.423	6.918			-1.78	-55.21
				-0.422	6.904			-1.781	-55.23
				-0.421	6.891			-1.782	-55.26
				-0.42	6.878			-1.783	-55.27
				-0.419	6.865			-1.784	-55.28
				-0.418	6.852
				-0.417	6.838
				-0.416	6.825
				-0.415	6.811
				-0.414	6.798
				-0.413	6.785
				-0.412	6.772
				-0.411	6.76
				-0.41	6.747
				-0.409	6.734
				-0.408	6.721
				-0.407	6.708
				-0.406	6.695
				-0.405	6.682
				-0.404	6.669
				-0.403	6.657
				-0.402	6.644
				-0.401	6.632
				-0.4	6.62
				-0.399	6.608
				-0.398	6.596
				-0.397	6.584
				-0.396	6.572
				-0.395	6.559
				-0.394	6.547
				-0.393	6.534
				-0.392	6.521
				-0.391	6.509
				-0.39	6.497
				-0.389	6.485
				-0.388	6.474
				-0.387	6.462
				-0.386	6.45
				-0.385	6.437
				-0.384	6.426
				-0.383	6.414
				-0.382	6.403
				-0.381	6.391
				-0.38	6.38
				-0.379	6.368
				-0.378	6.356
				-0.377	6.344
				-0.376	6.333
				-0.375	6.321
				-0.374	6.31
				-0.373	6.298
				-0.372	6.287
				-0.371	6.276
				-0.37	6.265
				-0.369	6.254
				-0.368	6.243
				-0.367	6.232
				-0.366	6.221
				-0.365	6.209
				-0.364	6.198
				-0.363	6.187
				-0.362	6.176
				-0.361	6.166
				-0.36	6.155
				-0.359	6.144
				-0.358	6.133
				-0.357	6.122
				-0.356	6.111
				-0.355	6.1
				-0.354	6.09
				-0.353	6.079
				-0.352	6.068
				-0.351	6.058
				-0.35	6.048
				-0.349	6.038
				-0.348	6.027
				-0.347	6.017
				-0.346	6.006
				-0.345	5.995
				-0.344	5.984
				-0.343	5.974
				-0.342	5.964
				-0.341	5.954
				-0.34	5.944
				-0.339	5.934
				-0.338	5.924
				-0.337	5.914
				-0.336	5.904
				-0.335	5.893
				-0.334	5.883
				-0.333	5.872
				-0.332	5.862
				-0.331	5.853
				-0.33	5.843
				-0.329	5.833
				-0.328	5.823
				-0.327	5.812
				-0.326	5.802
				-0.325	5.792
				-0.324	5.782
				-0.323	5.772
				-0.322	5.763
				-0.321	5.753
				-0.32	5.744
				-0.319	5.735
				-0.318	5.725
				-0.317	5.716
				-0.316	5.706
				-0.315	5.697
				-0.314	5.686
				-0.313	5.677
				-0.312	5.667
				-0.311	5.658
				-0.31	5.649
				-0.309	5.64
				-0.308	5.631
				-0.307	5.623
				-0.306	5.613
				-0.305	5.604
				-0.304	5.594
				-0.303	5.585
				-0.302	5.576
				-0.301	5.567
				-0.3	5.558
				-0.299	5.548
				-0.298	5.539
				-0.297	5.53
				-0.296	5.521
				-0.295	5.512
				-0.294	5.503
				-0.293	5.493
				-0.292	5.484
				-0.291	5.476
				-0.29	5.467
				-0.289	5.459
				-0.288	5.451
				-0.287	5.442
				-0.286	5.433
				-0.285	5.424
				-0.284	5.414
				-0.283	5.405
				-0.282	5.396
				-0.281	5.388
				-0.28	5.38
				-0.279	5.372
				-0.278	5.363
				-0.277	5.354
				-0.276	5.345
				-0.275	5.336
				-0.274	5.327
				-0.273	5.318
				-0.272	5.309
				-0.271	5.3
				-0.27	5.292
				-0.269	5.283
				-0.268	5.275
				-0.267	5.267
				-0.266	5.258
				-0.265	5.25
				-0.264	5.241
				-0.263	5.232
				-0.262	5.224
				-0.261	5.215
				-0.26	5.207
				-0.259	5.199
				-0.258	5.191
				-0.257	5.183
				-0.256	5.174
				-0.255	5.165
				-0.254	5.157
				-0.253	5.148
				-0.252	5.14
				-0.251	5.132
				-0.25	5.125
				-0.249	5.117
				-0.248	5.109
				-0.247	5.102
				-0.246	5.094
				-0.245	5.085
				-0.244	5.077
				-0.243	5.068
				-0.242	5.06
				-0.241	5.053
				-0.24	5.045
				-0.239	5.038
				-0.238	5.03
				-0.237	5.022
				-0.236	5.014
				-0.235	5.005
				-0.234	4.997
				-0.233	4.989
				-0.232	4.981
				-0.231	4.974
				-0.23	4.966
				-0.229	4.959
				-0.228	4.951
				-0.227	4.944
				-0.226	4.935
				-0.225	4.927
				-0.224	4.919
				-0.223	4.912
				-0.222	4.905
				-0.221	4.898
				-0.22	4.89
				-0.219	4.882
				-0.218	4.875
				-0.217	4.868
				-0.216	4.86
				-0.215	4.853
				-0.214	4.845
				-0.213	4.837
				-0.212	4.83
				-0.211	4.823
				-0.21	4.816
				-0.209	4.809
				-0.208	4.802
				-0.207	4.794
				-0.206	4.786
				-0.205	4.778
				-0.204	4.77
				-0.203	4.763
				-0.202	4.756
				-0.201	4.749
				-0.2	4.742
				-0.199	4.735
				-0.198	4.728
				-0.197	4.72
				-0.196	4.713
				-0.195	4.705
				-0.194	4.697
				-0.193	4.69
				-0.192	4.683
				-0.191	4.677
				-0.19	4.67
				-0.189	4.663
				-0.188	4.655
				-0.187	4.648
				-0.186	4.641
				-0.185	4.634
				-0.184	4.627
				-0.183	4.62
				-0.182	4.613
				-0.181	4.606
				-0.18	4.6
				-0.179	4.593
				-0.178	4.586
				-0.177	4.58
				-0.176	4.573
				-0.175	4.566
				-0.174	4.558
				-0.173	4.551
				-0.172	4.544
				-0.171	4.537
				-0.17	4.53
				-0.169	4.524
				-0.168	4.517
				-0.167	4.51
				-0.166	4.503
				-0.165	4.496
				-0.164	4.489
				-0.163	4.483
				-0.162	4.477
				-0.161	4.47
				-0.16	4.464
				-0.159	4.457
				-0.158	4.45
				-0.157	4.443
				-0.156	4.436
				-0.155	4.429
				-0.154	4.422
				-0.153	4.416
				-0.152	4.41
				-0.151	4.404
				-0.15	4.398
				-0.149	4.391
				-0.148	4.384
				-0.147	4.377
				-0.146	4.37
				-0.145	4.364
				-0.144	4.358
				-0.143	4.352
				-0.142	4.346
				-0.141	4.34
				-0.14	4.334
				-0.139	4.327
				-0.138	4.32
				-0.137	4.313
				-0.136	4.307
				-0.135	4.3
				-0.134	4.294
				-0.133	4.288
				-0.132	4.282
				-0.131	4.276
				-0.13	4.27
				-0.129	4.264
				-0.128	4.258
				-0.127	4.252
				-0.126	4.246
				-0.125	4.239
				-0.124	4.233
				-0.123	4.226
				-0.122	4.219
				-0.121	4.212
				-0.12	4.207
				-0.119	4.202
				-0.118	4.196
				-0.117	4.19
				-0.116	4.183
				-0.115	4.177
				-0.114	4.17
				-0.113	4.165
				-0.112	4.159
				-0.111	4.153
				-0.11	4.147
				-0.109	4.141
				-0.108	4.135
				-0.107	4.129
				-0.106	4.123
				-0.105	4.116
				-0.104	4.11
				-0.103	4.104
				-0.102	4.098
				-0.101	4.093
				-0.1	4.088
				-0.099	4.083
				-0.098	4.077
				-0.097	4.071
				-0.096	4.065
				-0.095	4.058
				-0.094	4.051
				-0.093	4.045
				-0.092	4.04
				-0.091	4.035
				-0.09	4.029
				-0.089	4.023
				-0.088	4.017
				-0.087	4.012
				-0.086	4.007
				-0.085	4.001
				-0.084	3.995
				-0.083	3.988
				-0.082	3.982
				-0.081	3.976
				-0.08	3.971
				-0.079	3.966
				-0.078	3.96
				-0.077	3.954
				-0.076	3.948
				-0.075	3.943
				-0.074	3.937
				-0.073	3.931
				-0.072	3.925
				-0.071	3.92
				-0.07	3.914
				-0.069	3.907
				-0.068	3.901
				-0.067	3.895
				-0.066	3.889
				-0.065	3.883
				-0.064	3.877
				-0.063	3.871
				-0.062	3.866
				-0.061	3.861
				-0.06	3.855
				-0.059	3.85
				-0.058	3.845
				-0.057	3.839
				-0.056	3.834
				-0.055	3.828
				-0.054	3.822
				-0.053	3.816
				-0.052	3.81
				-0.051	3.804
				-0.05	3.799
				-0.049	3.794
				-0.048	3.788
				-0.047	3.783
				-0.046	3.777
				-0.045	3.77
				-0.044	3.764
				-0.043	3.758
				-0.042	3.752
				-0.041	3.747
				-0.04	3.742
				-0.039	3.737
				-0.038	3.731
				-0.037	3.725
				-0.036	3.719
				-0.035	3.712
				-0.034	3.706
				-0.033	3.701
				-0.032	3.695
				-0.031	3.69
				-0.03	3.685
				-0.029	3.679
				-0.028	3.673
				-0.027	3.668
				-0.026	3.663
				-0.025	3.657
				-0.024	3.652
				-0.023	3.646
				-0.022	3.639
				-0.021	3.633
				-0.02	3.627
				-0.019	3.621
				-0.018	3.616
				-0.017	3.611
				-0.016	3.606
				-0.015	3.6
				-0.014	3.594
				-0.013	3.588
				-0.012	3.583
				-0.011	3.577
				-0.01	3.572
				-0.009	3.567
				-0.008	3.561
				-0.007	3.556
				-0.006	3.551
				-0.005	3.545
				-0.004	3.539
				-0.003	3.533
				-0.002	3.528
				-0.001	3.523
				0	3.517
				0.001	3.512
				0.002	3.506
				0.003	3.5
				0.004	3.495
				0.005	3.49
				0.006	3.484
				0.007	3.478
				0.008	3.472
				0.009	3.467
[truncated: 5,984 more rows]

## Sheet: Figure S2
Figure S2
Dopant molar ratio	σ(S/cm)
	average value	error
0.1	0.0794	0.0461
0.3	0.09866	0.0185
0.5	0.11334	0.03226
0.7	0.12534	0.02594
0.9	0.1045	0.00722
1.1	0.094	0.000707106
1.3	0.0542	0.00423

## Sheet: Figure S3
Figure S3
Dopant molar ratio	σ(S/cm)
	average value	error
0.1	0.066	0.00361
0.3	0.02333	0.00057735
0.5	0.02467	0.00208
0.7	0.0215	0.0025
0.9	0.017	0.001
1.1	0.017	0.001
1.3	0.0098	0.0002

## Sheet: Figure S4
Figure S4
Dopant molar ratio	σ(S/cm)
	BCF+TEMPO+BF4-		BCF+Bu4N+ BF4-
	average value	error	average value	error
0.1	5.34	0.52116	0.00252	0.00016773
0.3	38.0533	0.9424	0.00482	0.00025658
0.5	42.66	2.07066	0.00445	8.66025e-05
0.7	33.08	0.52116	0.00425	0.000264575
0.9	26.7133	1.36622	0.00407	2.88675e-05
1.1	20.7267	1.5603	0.00363	0.000175594

## Sheet: Figure S5
Figure S5b							Figure S5c
Dopant molar ratio	σ(S/cm)						Dopant molar ratio	S(μV/K)
	DPP4T-D5A1		DPP4T-D5					average value	error
	average value	error	average value	error			0.1	48.3433	4.70217
0.1	26.9154	3.44573	1.80405	0.66503			0.3	17	0.84042
0.3	34.5477	3.29085	1.9494	0.02418			0.5	-1.35667	0.82851
0.5	26.8413	1.67878	1.53045	0.10882			0.7	-16.5533	1.13068
0.7	13.4976	0.68663	1.49625	0.39902			0.9	-22.03	0.61555
0.9	7.0167	0.49156	1.2654	0.12092			1.1	-35.59	0.59908
1.1	2.0121	0.16784	1.01745	0.22974			1.3	-52	0.62217
1.3	1.0773	0.36275	0.5016	0.0356

## Sheet: Figure S6
Figure S6
Dopant molar ratio	σ(S/cm)		S(μV/K)
	average value	error	average value	error
0.1	10.1533	0.33842	105.327	2.52837
0.3	42.9733	3.14988	27.4333	0.24542
0.5	32.4733	0.97986	13.26	0.4417
0.7	25.8933	2.92578	2.17333	1.11841
0.9	2.88666	0.10264	-11.91	0.41581
1.1	1.76	0.1637	-15.3933	0.77912
1.3	1.16	0.06	-20.2133	1.01041

## Sheet: Figure S7
Figure S7
Days	R0/R
	average value	error
0	1	0.03992
1	0.99922	0.01238
2	1.02409	0.00706
3	1.0079	0.01306
4	0.97218	0.01622
5	0.94903	0.05444
6	0.92294	0.02288
7	0.86592	0.05831

[truncated: 13 more sheets: Figure S8, Figure S9, Figure S10, Figure S11, Figure S12, Figure S13, Figure S14, Figure S15, Figure S16, Figure S17, Figure S18, Figure S19, Figure S20]
